# Supplementary material for: qDSB-Seq is a general method for genome-wide quantification of DNA double-strand breaks using sequencing
Source: Nat Commun. 2019 May 24;10:2313. doi: 10.1038/s41467-019-10332-8 (PMC6534554; doi:10.1038/s41467-019-10332-8)
Supplement: Supplementary file 2 — Supplementary Dataset 1 [file 41467_2019_10332_MOESM2_ESM.xlsx]

## Sheet: Saccharomyces cerevisiae
Enzyme	Number of cutting sites	Cutting frequency per Mbases (genome size 12 Mbases)
SrfI	20	1.66667
MteI	23	1.91667
FseI	23	1.91667
MauBI	26	2.16667
AscI	28	2.33333
MreI	29	2.41667
AsiSI	38	3.16667
NotI	40	3.33333
SgrDI	52	4.33333
SfiI	68	5.66667
SbfI	96	8
RsrII	150	12.5
PmeI	210	17.5
AbsI	216	18
FspAI	231	19.25
SgrAI	265	22.0833
SmaI	287	23.9167
XmaI	287	23.9167
PasI	334	27.8333
BssHII	412	34.3333
KflI	416	34.6667
EagI	449	37.4167
SacII	525	43.75
PacI	568	47.3333
NgoMIV	581	48.4167
NaeI	581	48.4167
KroI	581	48.4167
PspXI	672	56
AvrII	679	56.5833
MluI	694	57.8333
SwaI	704	58.6667
PvuI	742	61.8333
NruI	802	66.8333
PluTI	825	68.75
KasI	825	68.75
NarI	825	68.75
SfoI	825	68.75
PspOMI	831	69.25
ApaI	831	69.25
BsiWI	841	70.0833
BbvCI	853	71.0833
PmlI	953	79.4167
PshAI	984	82
BglI	1013	84.4167
AloI	1035	86.25
AhdI	1099	91.5833
SalI	1110	92.5
AarI	1118	93.1667
SexAI	1139	94.9167
AatII	1145	95.4167
ZraI	1145	95.4167
ApaLI	1148	95.6667
DraIII	1177	98.0833
BlpI	1188	99
NheI	1200	100
BmtI	1200	100
Bsu36I	1247	103.917
FspI	1249	104.083
NmeAIII	1253	104.417
PsrI	1260	105
AleI	1263	105.25
AfeI	1327	110.583
BspEI	1335	111.25
XhoI	1393	116.083
BplI	1421	118.417
Tth111I	1430	119.167
Eco53kI	1431	119.25
SacI	1431	119.25
StuI	1437	119.75
EcoNI	1440	120
CspCI	1475	122.917
SphI	1499	124.917
AgeI	1542	128.5
BstEII	1561	130.083
DrdI	1595	132.917
BsrBI	1597	133.083
BamHI	1662	138.5
PfoI	1662	138.5
TaqII	1808	150.667
BarI	1844	153.667
Acc65I	1904	158.667
KpnI	1904	158.667
AflII	1940	161.667
SapI	1949	162.417
BaeI	2020	168.333
BssSI	2035	169.583
SnaBI	2126	177.167
EciI	2132	177.667
PvuII	2156	179.667
BsiEI	2173	181.083
BmgBI	2186	182.167
PpuMI	2218	184.833
BseYI	2269	189.083
GsaI	2269	189.083
SpeI	2388	199
NcoI	2401	200.083
BsmBI	2402	200.167
BstAPI	2423	201.917
PstI	2468	205.667
HpaI	2640	220
XcmI	2658	221.5
AlwNI	2660	221.667
PciI	2668	222.333
BstXI	2676	223
PflMI	2702	225.167
AvaI	2710	225.833
BstZ17I	2759	229.917
BsaI	2781	231.75
Bpu10I	2796	233
XbaI	2849	237.417
AjuI	2879	239.917
ArsI	2887	240.583
MscI	3013	251.083
BsrGI	3024	252
ScaI	3074	256.167
BcgI	3107	258.917
BsgI	3151	262.583
BsaXI	3315	276.25
BmrI	3336	278
NdeI	3360	280
ClaI	3366	280.5
BsaBI	3378	281.5
NsiI	3519	293.25
BglII	3543	295.25
BtgZI	3572	297.667
AclI	3609	300.75
BspMI	3665	305.417
BspHI	3701	308.417
BtsI	3754	312.833
BaeGI	3809	317.417
BsaHI	3880	323.333
EcoO109I	3900	325
BclI	3960	330
BsrFI	4131	344.25
NciI	4138	344.833
BciVI	4143	345.25
EcoRV	4221	351.75
BanII	4321	360.083
EcoRI	4378	364.833
HaeII	4427	368.917
BstBI	4428	369
HindIII	4442	370.167
BpmI	4545	378.75
FalI	4932	411
BseRI	4948	412.333
FauI	4998	416.5
BtgI	5129	427.417
BsmI	5229	435.75
PcsI	5289	440.75
BsiHKAI	5444	453.667
MspA1I	5492	457.667
BpuEI	5518	459.833
EaeI	5528	460.667
BsaWI	5644	470.333
BanI	5700	475
MfeI	5736	478
BsaAI	5780	481.667
AflIII	5963	496.917
XmnI	6255	521.25
BsrDI	6493	541.083
PsiI	6644	553.667
AccI	7071	589.25
AcuI	7388	615.667
AseI	7445	620.417
BbsI	7671	639.25
TauI	7699	641.583
Hpy99I	7855	654.583
NspI	8020	668.333
HgaI	8089	674.083
BsmFI	8255	687.917
StyI	8401	700.083
BstUI	8576	714.667
SfcI	8720	726.667
HincII	8828	735.667
SmlI	8916	743
BceAI	8950	745.833
MmeI	9107	758.917
AvaII	9226	768.833
DraI	9349	779.083
MslI	9680	806.667
BstYI	9984	832
Bsp1286I	10164	847
EarI	10429	869.083
LmnI	10733	894.417
PleI	11753	979.417
MlyI	11753	979.417
BstNI	11764	980.333
PspGI	11764	980.333
TatI	12046	1003.83
SspI	12216	1018
TspGWI	12496	1041.33
GlaI	13289	1107.42
HinP1I	13289	1107.42
HhaI	13289	1107.42
AlwI	13333	1111.08
BsmAI	13829	1152.42
BseMII	13831	1152.58
BspCNI	13843	1153.58
Tsp45I	13964	1163.67
HpaII	14060	1171.67
BbvI	15255	1271.25
Cac8I	15742	1311.83
Sau96I	15780	1315
TseI	15871	1322.58
StyD4I	15902	1325.17
ScrFI	15902	1325.17
BslI	17092	1424.33
TspRI	17373	1447.75
BtsIMutI	17425	1452.08
BsaJI	17451	1454.25
SfaNI	18069	1505.75
BsrI	18916	1576.33
NlaIV	19089	1590.75
HaeIII	19383	1615.25
AoxI	19383	1615.25
FokI	19549	1629.08
BtsCI	19970	1664.17
MwoI	20833	1736.08
HphI	20996	1749.67
BccI	22414	1867.83
BisI	22908	1909
Fnu4HI	22908	1909
BlsI	22908	1909
HpyAV	25132	2094.33
BfaI	26902	2241.83
TfiI	27175	2264.58
TaiI	29399	2449.92
HpyCH4IV	29399	2449.92
DdeI	29723	2476.92
AciI	30430	2535.83
Hpy166II	32233	2686.08
RsaI	32547	2712.25
CviQI	32547	2712.25
MaeIII	33046	2753.83
ApoI	35080	2923.33
TaqI	35294	2941.17
BstKTI	35897	2991.42
DpnI	35897	2991.42
MboI	35897	2991.42
HpyCH4III	37054	3087.83
CviAII	38257	3188.08
NlaIII	38257	3188.08
FatI	38257	3188.08
Hpy188I	38323	3193.58
HinfI	38994	3249.5
AluI	39809	3317.42
Hpy188III	43667	3638.92
HpyCH4V	47032	3919.33
MboII	49761	4146.75
TspDTI	50612	4217.67
MnlI	59346	4945.5
AgsI	66823	5568.58
MseI	77123	6426.92
LpnPI	110783	9231.92
MluCI	112198	9349.83
CviKI1	112917	9409.75
SetI	145019	12084.9
FaiI	203911	16992.6
SgeI	336751	28062.6
FspEI	381435	31786.2
MspJI	557922	46493.5
AbaSI	872814	72734.5

## Sheet: Homo sapiens
Enzyme	Number of cutting sites	Cutting frequency per Mbases (genome size 3.3 Gbases)
SgrDI	299	0.0906061
AsiSI	1222	0.370303
MreI	4160	1.26061
AscI	4667	1.41424
MauBI	5835	1.76818
MteI	8339	2.52697
RsrII	9612	2.91273
NotI	9673	2.93121
AbsI	9933	3.01
BsiWI	11560	3.50303
PvuI	12335	3.73788
FseI	13328	4.03879
NruI	14677	4.44758
SgrAI	15123	4.58273
MluI	21152	6.4097
SrfI	21649	6.5603
FspAI	26730	8.1
SalI	30978	9.38727
PmeI	41331	12.5245
SfiI	46430	14.0697
AgeI	53032	16.0703
PspXI	58720	17.7939
BssHII	59346	17.9836
SacII	65799	19.9391
AatII	69977	21.2052
ZraI	69977	21.2052
SbfI	77296	23.423
PcsI	83090	25.1788
ClaI	85284	25.8436
FspI	87942	26.6491
EagI	88356	26.7745
BspEI	95058	28.8055
BstBI	105573	31.9918
AfeI	108816	32.9745
XhoI	120489	36.5118
NaeI	123597	37.4536
NgoMIV	123597	37.4536
KroI	123597	37.4536
SnaBI	127349	38.5906
TaqII	128496	38.9382
BsiEI	133894	40.5739
PacI	151710	45.9727
Hpy99I	152523	46.2191
AclI	162622	49.2794
BtgZI	178184	53.9952
PsrI	205795	62.3621
SwaI	224886	68.1473
BsrBI	228592	69.2703
PluTI	229291	69.4821
KasI	229291	69.4821
NarI	229291	69.4821
SfoI	229291	69.4821
AloI	241595	73.2106
KflI	256438	77.7085
BaeI	256938	77.86
BarI	264580	80.1758
DrdI	264785	80.2379
PshAI	268613	81.3979
BmgBI	269537	81.6779
AhdI	271793	82.3615
PmlI	276542	83.8006
BsaWI	276793	83.8767
NheI	280186	84.9048
BmtI	280186	84.9048
Acc65I	287052	86.9855
KpnI	287052	86.9855
SexAI	295655	89.5924
BcgI	319661	96.867
BsrFI	324738	98.4055
BstEII	334600	101.394
ArsI	341896	103.605
BamHI	361693	109.604
SapI	373514	113.186
SmaI	374763	113.565
XmaI	374763	113.565
HpaI	387988	117.572
BssSI	388070	117.597
SpeI	394023	119.401
BstZ17I	424991	128.785
CspCI	429255	130.077
EcoRV	431595	130.786
BsaBI	444035	134.556
BsaHI	457980	138.782
PspOMI	458420	138.915
ApaI	458420	138.915
AjuI	478770	145.082
ApaLI	491420	148.915
BglI	520379	157.691
BlpI	521314	157.974
AleI	530369	160.718
ScaI	540306	163.729
SphI	542181	164.297
AarI	543151	164.591
MfeI	547810	166.003
HaeII	550648	166.863
DraIII	550864	166.928
HgaI	555762	168.413
EciI	563746	170.832
PasI	584935	177.253
AvrII	591845	179.347
Eco53kI	596051	180.622
SacI	596051	180.622
BsmBI	640012	193.943
AflII	641712	194.458
BceAI	684505	207.426
BciVI	684759	207.503
BstUI	686442	208.013
BsaAI	692706	209.911
Tth111I	703491	213.179
PfoI	709170	214.9
BclI	733855	222.38
NcoI	752685	228.086
EcoNI	770229	233.403
BglII	771684	233.844
NmeAIII	772493	234.089
EcoRI	779912	236.337
XbaI	800836	242.678
StuI	802280	243.115
BstAPI	811909	246.033
XcmI	815262	247.049
BsrGI	826012	250.307
HindIII	838689	254.148
TauI	850910	257.852
NdeI	898509	272.275
NsiI	913863	276.928
Bsu36I	939540	284.709
BspHI	969769	293.869
PflMI	974951	295.44
TspGWI	987089	299.118
XmnI	992965	300.898
AvaI	999307	302.82
BplI	1003116	303.975
PciI	1060043	321.225
FalI	1068622	323.825
PvuII	1075721	325.976
AccI	1078250	326.742
PpuMI	1079681	327.176
HincII	1098728	332.948
BtgI	1160940	351.8
BsmI	1226881	371.782
MmeI	1258760	381.442
BsaXI	1296880	392.994
PstI	1297412	393.155
MscI	1297881	393.297
BspMI	1355874	410.871
FauI	1358780	411.752
BbvCI	1388388	420.724
AlwNI	1391929	421.797
BsrDI	1409095	426.998
BbsI	1423992	431.513
AseI	1436813	435.398
MspA1I	1439888	436.33
AflIII	1448730	439.009
TaqI	1514785	459.026
BanI	1544357	467.987
NciI	1563210	473.7
GlaI	1597314	484.035
HinP1I	1597314	484.035
HhaI	1597314	484.035
PsiI	1639184	496.722
BsaI	1644412	498.307
BmrI	1678754	508.713
EaeI	1723781	522.358
BstXI	1804487	546.814
BpuEI	1917347	581.014
BseRI	1972447	597.711
BaeGI	1983178	600.963
BsgI	1997804	605.395
BsiHKAI	2037450	617.409
AcuI	2113857	640.563
BstYI	2143936	649.678
TaiI	2153084	652.45
HpyCH4IV	2153084	652.45
EcoO109I	2171687	658.087
EarI	2233798	676.908
HpaII	2299393	696.786
BanII	2333733	707.192
SspI	2349379	711.933
Bpu10I	2373519	719.248
AvaII	2672513	809.852
TatI	2688723	814.765
SmlI	2704514	819.55
BpmI	2839761	860.534
BtsI	2923558	885.927
AlwI	2978833	902.677
NspI	3051366	924.656
StyI	3092903	937.243
MslI	3171378	961.024
DraI	3408044	1032.74
SfcI	3465433	1050.13
SfaNI	3531560	1070.17
BseYI	3655685	1107.78
GsaI	3655685	1107.78
BsmFI	3698905	1120.88
PleI	3861222	1170.07
MlyI	3861222	1170.07
Tsp45I	3945449	1195.59
AciI	3981168	1206.41
LmnI	4248147	1287.32
TfiI	4702414	1424.97
BbvI	4744777	1437.81
Bsp1286I	4808470	1457.11
FokI	4889979	1481.81
TseI	4921761	1491.44
BtsCI	5045575	1528.96
RsaI	5053002	1531.21
CviQI	5053002	1531.21
Cac8I	5140551	1557.74
MwoI	5665176	1716.72
BisI	5667611	1717.46
Fnu4HI	5667611	1717.46
BlsI	5667611	1717.46
BsrI	5677173	1720.36
HphI	5791411	1754.97
Sau96I	5841172	1770.05
BccI	5933322	1797.98
Hpy166II	6170205	1869.76
ApoI	6229128	1887.61
BsmAI	6509304	1972.52
HpyAV	6534186	1980.06
NlaIV	6566582	1989.87
BslI	6798666	2060.2
MaeIII	7024980	2128.78
BstKTI	7135445	2162.26
DpnI	7135445	2162.26
MboI	7135445	2162.26
HpyCH4III	7547066	2286.99
BfaI	7783964	2358.78
MboII	8237132	2496.1
HaeIII	8360450	2533.47
AoxI	8360450	2533.47
Hpy188I	8546549	2589.86
TspRI	8577995	2599.39
HinfI	8595769	2604.78
BtsIMutI	8623201	2613.09
BseMII	8864026	2686.07
BspCNI	8891402	2694.36
BsaJI	9503471	2879.84
TspDTI	9619164	2914.9
BstNI	9811983	2973.33
PspGI	9811983	2973.33
Hpy188III	10169067	3081.54
AgsI	10210916	3094.22
StyD4I	11375193	3447.03
ScrFI	11375193	3447.03
AluI	12824085	3886.09
CviAII	13707559	4153.81
NlaIII	13707559	4153.81
FatI	13707559	4153.81
DdeI	13875696	4204.76
HpyCH4V	14305130	4334.89
MseI	19068796	5778.42
MluCI	21482977	6509.99
MnlI	23061079	6988.21
SetI	37605033	11395.5
LpnPI	41728768	12645.1
CviKI1	44340182	13436.4
FaiI	48986167	14844.3
SgeI	87477808	26508.4
FspEI	94051501	28500.5
MspJI	133823715	40552.6
AbaSI	205629357	62311.9

## Sheet: Drosophila melanogaster
Enzyme	Number of cutting sites	Cutting frequency per Mbases (genome size 175 Mbases)
MauBI	567	3.24
AscI	649	3.70857
SrfI	721	4.12
FseI	847	4.84
AbsI	1013	5.78857
MteI	1236	7.06286
NotI	1350	7.71429
SgrDI	1569	8.96571
AsiSI	1582	9.04
SbfI	2010	11.4857
SfiI	2168	12.3886
MreI	2180	12.4571
PmeI	2469	14.1086
KflI	4152	23.7257
RsrII	4355	24.8857
AvrII	5560	31.7714
SgrAI	5574	31.8514
FspAI	6220	35.5429
Acc65I	6954	39.7371
KpnI	6954	39.7371
PasI	7084	40.48
BsiWI	7884	45.0514
AgeI	8250	47.1429
Bsu36I	8429	48.1657
SexAI	8455	48.3143
PsrI	8475	48.4286
SmaI	8876	50.72
XmaI	8876	50.72
BarI	8980	51.3143
ApaI	9493	54.2457
PspOMI	9493	54.2457
SacII	10003	57.16
AloI	10189	58.2229
MluI	10365	59.2286
BbvCI	10589	60.5086
PspXI	11096	63.4057
BaeI	11434	65.3371
BssHII	11454	65.4514
SpeI	12580	71.8857
AatII	12646	72.2629
ZraI	12646	72.2629
StuI	12822	73.2686
EagI	13377	76.44
BmtI	13587	77.64
NheI	13587	77.64
DrdI	13892	79.3829
AhdI	13956	79.7486
PshAI	13981	79.8914
NruI	14816	84.6629
BstEII	15100	86.2857
PacI	15122	86.4114
PmlI	15217	86.9543
SalI	15476	88.4343
EcoNI	15545	88.8286
XbaI	15857	90.6114
Tth111I	16043	91.6743
SnaBI	16731	95.6057
SapI	17115	97.8
AarI	17289	98.7943
SwaI	17682	101.04
CspCI	18073	103.274
BplI	18149	103.709
AfeI	18489	105.651
XhoI	18561	106.063
ScaI	18580	106.171
BspHI	18686	106.777
PvuI	19217	109.811
BspEI	19548	111.703
DraIII	19917	113.811
BstZ17I	20092	114.811
BamHI	20328	116.16
KasI	20603	117.731
NarI	20603	117.731
PluTI	20603	117.731
SfoI	20603	117.731
AjuI	20611	117.777
PfoI	20899	119.423
HpaI	21563	123.217
BglII	22184	126.766
AleI	22556	128.891
Eco53kI	23190	132.514
SacI	23190	132.514
EcoRV	23230	132.743
AclI	23462	134.069
NcoI	24343	139.103
PpuMI	24599	140.566
BmgBI	25533	145.903
BclI	25594	146.251
BsaI	25968	148.389
ArsI	26048	148.846
SphI	26201	149.72
BlpI	26246	149.977
ApaLI	26631	152.177
KroI	26744	152.823
NaeI	26744	152.823
NgoMIV	26744	152.823
BsmBI	27545	157.4
TaqII	27720	158.4
FspI	27927	159.583
BglI	28047	160.269
AflII	28150	160.857
BssSI	28313	161.789
PciI	29737	169.926
BsaBI	30187	172.497
Bpu10I	31687	181.069
FalI	33169	189.537
BciVI	33398	190.846
HindIII	33556	191.749
PflMI	34316	196.091
EcoRI	34648	197.989
NdeI	36284	207.337
XcmI	36351	207.72
BsrGI	36527	208.726
AlwNI	38827	221.869
ClaI	39830	227.6
EcoO109I	40646	232.263
BbsI	41717	238.383
BspMI	42134	240.766
XmnI	42456	242.606
BstBI	42739	244.223
NsiI	43788	250.217
BsaXI	43817	250.383
BstXI	43841	250.52
BsrBI	44945	256.829
BmrI	45688	261.074
BpuEI	45939	262.509
NmeAIII	46844	267.68
BstAPI	47469	271.251
PstI	47970	274.114
BtgZI	53341	304.806
AvaI	53388	305.074
AcuI	54139	309.366
BsiEI	54467	311.24
MfeI	54859	313.48
BsaWI	55807	318.897
EciI	57069	326.109
AccI	57623	329.274
PvuII	57861	330.634
BseYI	58653	335.16
GsaI	58653	335.16
EarI	58820	336.114
BsaAI	59656	340.891
BpmI	60301	344.577
BcgI	61150	349.429
BsrFI	61854	353.451
BanII	63388	362.217
BsgI	64444	368.251
BsaHI	65081	371.891
BanI	65244	372.823
BtsI	66773	381.56
PsiI	67881	387.891
BtgI	68160	389.486
BseRI	69080	394.743
AflIII	71023	405.846
BsmI	71681	409.606
PcsI	73649	420.851
BsrDI	75081	429.034
BaeGI	77420	442.4
HaeII	79337	453.354
MscI	81145	463.686
NciI	82519	471.537
AseI	83407	476.611
StyI	83622	477.84
HincII	83823	478.989
MmeI	83828	479.017
BstYI	84787	484.497
SfcI	90890	519.371
SmlI	93201	532.577
BsmFI	95139	543.651
AvaII	100573	574.703
BsiHKAI	102774	587.28
TatI	103840	593.371
NspI	110295	630.257
HgaI	112802	644.583
SspI	115883	662.189
BsmAI	116020	662.971
FauI	125508	717.189
Hpy99I	125549	717.423
MspA1I	130333	744.76
MlyI	132571	757.549
PleI	132571	757.549
Tsp45I	132579	757.594
DraI	132907	759.469
MslI	133651	763.72
BceAI	135567	774.669
AlwI	138495	791.4
BseMII	145474	831.28
BspCNI	145759	832.909
TspGWI	147413	842.36
EaeI	159230	909.886
HphI	159855	913.457
BstNI	181509	1037.19
PspGI	181509	1037.19
BfaI	182529	1043.02
Bsp1286I	184268	1052.96
BstUI	184305	1053.17
HpyAV	185948	1062.56
FokI	197862	1130.64
SfaNI	202462	1156.93
BsrI	206231	1178.46
BtsCI	207136	1183.63
TfiI	212337	1213.35
Sau96I	213197	1218.27
TauI	215695	1232.54
LmnI	216051	1234.58
NlaIV	223641	1277.95
TspRI	224084	1280.48
BtsIMutI	225781	1290.18
BccI	227715	1301.23
MboII	237039	1354.51
HpaII	237697	1358.27
HpyCH4IV	240482	1374.18
TaiI	240482	1374.18
CviQI	241777	1381.58
RsaI	241777	1381.58
BsaJI	248515	1420.09
MaeIII	257093	1469.1
BslI	259072	1480.41
ScrFI	264028	1508.73
StyD4I	264028	1508.73
HpyCH4III	275847	1576.27
DdeI	278793	1593.1
GlaI	281546	1608.83
HhaI	281546	1608.83
HinP1I	281546	1608.83
ApoI	303066	1731.81
Hpy188III	321005	1834.31
Hpy166II	321121	1834.98
BstKTI	332945	1902.54
DpnI	332945	1902.54
MboI	332945	1902.54
BbvI	341786	1953.06
HinfI	347078	1983.3
Hpy188I	347267	1984.38
TspDTI	349937	1999.64
AoxI	371097	2120.55
HaeIII	371097	2120.55
TseI	373857	2136.33
Cac8I	379657	2169.47
CviAII	380437	2173.93
FatI	380437	2173.93
NlaIII	380437	2173.93
AgsI	441002	2520.01
TaqI	442272	2527.27
MwoI	456564	2608.94
AluI	482002	2754.3
BisI	565606	3232.03
BlsI	565606	3232.03
Fnu4HI	565606	3232.03
MnlI	586627	3352.15
AciI	649636	3712.21
HpyCH4V	675337	3859.07
MseI	922934	5273.91
MluCI	1140577	6517.58
SetI	1273159	7275.19
LpnPI	1352797	7730.27
CviKI1	1618849	9250.57
FaiI	1876756	10724.3
SgeI	3663398	20933.7
FspEI	3908934	22336.8
MspJI	5696705	32552.6
AbaSI	8772610	50129.2

## Sheet: Mus musculus
Enzyme	Number of cutting sites	Cutting frequency per Mbases (genome size 2.7 Gbases)
SgrDI	232	0.0859259
AsiSI	1109	0.410741
AscI	2604	0.964444
MreI	3461	1.28185
MteI	4338	1.60667
NotI	6212	2.30074
FseI	9960	3.68889
NruI	10383	3.84556
SrfI	10579	3.91815
AbsI	10920	4.04444
PvuI	11288	4.18074
RsrII	12792	4.73778
MauBI	13307	4.92852
SgrAI	13912	5.15259
BsiWI	14161	5.24481
MluI	24495	9.07222
FspAI	34189	12.6626
SalI	34673	12.8419
PmeI	35119	13.007
EagI	39455	14.613
SacII	40128	14.8622
BssHII	58322	21.6007
SbfI	60480	22.4
AgeI	63408	23.4844
AatII	69952	25.9081
ZraI	69952	25.9081
PspXI	71082	26.3267
PcsI	76581	28.3633
KasI	77578	28.7326
NarI	77578	28.7326
PluTI	77578	28.7326
SfoI	77578	28.7326
KroI	87384	32.3644
NaeI	87384	32.3644
NgoMIV	87384	32.3644
BsiEI	92393	34.2196
SnaBI	94490	34.9963
SfiI	98837	36.6063
BstBI	100113	37.0789
BspEI	101467	37.5804
FspI	110998	41.1104
AfeI	111433	41.2715
ClaI	115762	42.8748
Hpy99I	117782	43.623
XhoI	128913	47.7456
PacI	132846	49.2022
AclI	135416	50.1541
TaqII	139721	51.7485
BcgI	147651	54.6856
BtgZI	151356	56.0578
SwaI	160778	59.5474
SmaI	177678	65.8067
XmaI	177678	65.8067
BsrBI	196129	72.6404
PsrI	200005	74.0759
EciI	203013	75.19
BmgBI	207207	76.7433
NmeAIII	230829	85.4922
BsmBI	241220	89.3407
KflI	256319	94.933
PmlI	267819	99.1922
BsrFI	277169	102.655
BsaHI	279825	103.639
BssSI	280595	103.924
BarI	281771	104.36
CspCI	290610	107.633
AhdI	293363	108.653
AloI	293857	108.836
PshAI	294977	109.251
SexAI	301880	111.807
DrdI	319275	118.25
BaeI	319596	118.369
Acc65I	322128	119.307
KpnI	322128	119.307
ArsI	326022	120.749
HpaI	334517	123.895
BsaWI	350558	129.836
BmtI	351475	130.176
NheI	351475	130.176
SpeI	359290	133.07
ApaI	361844	134.016
PspOMI	361844	134.016
BstZ17I	377120	139.674
HaeII	382466	141.654
BstEII	384738	142.496
BstUI	387956	143.687
Tth111I	393280	145.659
BsaBI	402633	149.123
BglI	413683	153.216
AjuI	425703	157.668
AarI	439050	162.611
EcoRV	451250	167.13
HgaI	470538	174.273
SapI	480052	177.797
ApaLI	506291	187.515
BbvCI	512727	189.899
MfeI	519633	192.457
BamHI	546666	202.469
PasI	552373	204.583
TauI	582574	215.768
AvrII	582692	215.812
SphI	589568	218.359
BceAI	589691	218.404
BsaAI	592721	219.526
AflII	600879	222.548
BstAPI	602401	223.111
DraIII	615818	228.081
BlpI	642607	238.003
ScaI	662782	245.475
Eco53kI	663499	245.74
SacI	663499	245.74
AvaI	664562	246.134
AleI	674309	249.744
BclI	683104	253.001
StuI	705285	261.217
Bsu36I	758725	281.009
BplI	762530	282.419
EcoRI	767988	284.44
FauI	775104	287.076
MscI	794580	294.289
XbaI	828786	306.958
BciVI	831283	307.883
TspGWI	841622	311.712
EcoNI	848305	314.187
HindIII	849922	314.786
PfoI	854853	316.612
NcoI	862336	319.384
XmnI	867189	321.181
BsrGI	873568	323.544
BspHI	888484	329.068
NdeI	908481	336.474
NciI	918515	340.191
NsiI	936022	346.675
BglII	947633	350.975
XcmI	987071	365.582
BstXI	1002285	371.217
FalI	1008901	373.667
PstI	1016835	376.606
PciI	1019558	377.614
PvuII	1032984	382.587
GlaI	1053901	390.334
HhaI	1053901	390.334
HinP1I	1053901	390.334
HincII	1093158	404.873
AseI	1100829	407.714
BsmI	1106262	409.727
EaeI	1112608	412.077
BsaI	1121504	415.372
BanI	1139823	422.157
BspMI	1199739	444.348
BsrDI	1199740	444.348
BtgI	1216264	450.468
PflMI	1234572	457.249
PsiI	1239493	459.071
BsgI	1274679	472.103
MmeI	1284405	475.706
AccI	1337709	495.448
MspA1I	1342803	497.334
BsaXI	1346987	498.884
AflIII	1389688	514.699
PpuMI	1405262	520.467
BtsI	1405525	520.565
Bpu10I	1414269	523.803
TaqI	1443774	534.731
AlwNI	1544450	572.019
BmrI	1598078	591.881
SspI	1626607	602.447
HpaII	1630178	603.77
BpuEI	1633331	604.937
BbsI	1683868	623.655
BaeGI	1739705	644.335
HpyCH4IV	1801260	667.133
TaiI	1801260	667.133
BseYI	2012415	745.339
GsaI	2012415	745.339
BanII	2017916	747.376
BseRI	2259496	836.85
BsiHKAI	2339385	866.439
BpmI	2350505	870.557
AcuI	2376935	880.346
EcoO109I	2381097	881.888
SmlI	2383417	882.747
AciI	2469855	914.761
DraI	2533899	938.481
EarI	2625497	972.406
BstYI	2839501	1051.67
TatI	3037725	1125.08
AlwI	3072467	1137.95
NspI	3149871	1166.62
StyI	3150204	1166.74
MslI	3282749	1215.83
SfcI	3321724	1230.27
AvaII	3331857	1234.02
BsmFI	3717361	1376.8
MlyI	3868429	1432.75
PleI	3868429	1432.75
TfiI	4013225	1486.38
SfaNI	4013909	1486.63
Tsp45I	4045103	1498.19
BbvI	4330986	1604.07
TseI	4493938	1664.42
HphI	4506695	1669.15
LmnI	4525348	1676.05
Bsp1286I	4565372	1690.88
MwoI	4734580	1753.55
ApoI	4965373	1839.03
BisI	5011987	1856.29
BlsI	5011987	1856.29
Fnu4HI	5011987	1856.29
FokI	5276120	1954.12
Cac8I	5473177	2027.1
BtsCI	5519269	2044.17
BsmAI	5606255	2076.39
CviQI	5625907	2083.67
RsaI	5625907	2083.67
BsrI	5877726	2176.94
BccI	5963848	2208.83
Sau96I	6153614	2279.12
NlaIV	6312224	2337.86
Hpy166II	6406578	2372.81
BstKTI	6669655	2470.24
DpnI	6669655	2470.24
MboI	6669655	2470.24
AoxI	6884821	2549.93
HaeIII	6884821	2549.93
HpyAV	7005369	2594.58
MaeIII	7022587	2600.96
BslI	7169522	2655.38
HpyCH4III	7326438	2713.5
TspRI	7330389	2714.96
BtsIMutI	7375364	2731.62
BstNI	7866878	2913.66
PspGI	7866878	2913.66
BsaJI	7878789	2918.07
HinfI	7926102	2935.59
BfaI	8359618	3096.15
AgsI	8375844	3102.16
BseMII	8647558	3202.8
BspCNI	8678512	3214.26
ScrFI	8785394	3253.85
StyD4I	8785394	3253.85
TspDTI	8846703	3276.56
Hpy188III	9080234	3363.05
MboII	9127082	3380.4
Hpy188I	9380267	3474.17
HpyCH4V	11974502	4435
AluI	12608078	4669.66
CviAII	12843857	4756.98
FatI	12843857	4756.98
NlaIII	12843857	4756.98
DdeI	14013540	5190.2
MseI	15486449	5735.72
MluCI	16232258	6011.95
MnlI	21091680	7811.73
SetI	34812585	12893.5
LpnPI	38407705	14225.1
CviKI1	39411757	14596.9
FaiI	46576998	17250.7
SgeI	81889011	30329.3
FspEI	88536674	32791.4
MspJI	123794046	45849.6
AbaSI	191506924	70928.5

## Sheet: Arabidopsis thaliana
Enzyme	Number of cutting sites	Cutting frequency per Mbases (genome size 135 Mbases)
MteI	51	0.377778
MauBI	57	0.422222
SrfI	64	0.474074
AscI	81	0.6
NotI	162	1.2
FseI	217	1.60741
AsiSI	276	2.04444
SfiI	375	2.77778
SbfI	627	4.64444
AbsI	711	5.26667
SgrDI	734	5.43704
MreI	761	5.63704
BssHII	1054	7.80741
FspAI	1081	8.00741
PasI	1556	11.5259
RsrII	2037	15.0889
KflI	2378	17.6148
ApaI	2753	20.3926
PspOMI	2753	20.3926
SgrAI	2792	20.6815
SmaI	3119	23.1037
XmaI	3119	23.1037
PmeI	3240	24
EagI	3431	25.4148
KasI	3458	25.6148
NarI	3458	25.6148
PluTI	3458	25.6148
SfoI	3458	25.6148
SacII	4310	31.9259
KroI	4474	33.1407
NaeI	4474	33.1407
NgoMIV	4474	33.1407
AfeI	4785	35.4444
MluI	5344	39.5852
BglI	5487	40.6444
FspI	5625	41.6667
NruI	5693	42.1704
BsiWI	6257	46.3481
AarI	6462	47.8667
SexAI	7053	52.2444
AvrII	7129	52.8074
PspXI	7909	58.5852
BbvCI	8267	61.237
Acc65I	8428	62.4296
KpnI	8428	62.4296
ApaLI	8444	62.5481
AatII	9284	68.7704
ZraI	9284	68.7704
PsrI	9717	71.9778
SalI	9759	72.2889
AloI	9790	72.5185
BmtI	10100	74.8148
NheI	10100	74.8148
PshAI	10145	75.1481
StuI	10235	75.8148
PvuI	10269	76.0667
AhdI	10588	78.4296
SwaI	10858	80.4296
DraIII	11149	82.5852
BstEII	11269	83.4741
EcoNI	11524	85.363
BsrBI	11755	87.0741
AleI	11975	88.7037
Bsu36I	12172	90.163
PacI	12267	90.8667
BspEI	12339	91.4
SphI	12945	95.8889
CspCI	13090	96.963
Tth111I	13103	97.0593
BlpI	13478	99.837
BseYI	13710	101.556
GsaI	13710	101.556
DrdI	13719	101.622
BaeI	13746	101.822
BarI	14094	104.4
PmlI	14544	107.733
AgeI	14932	110.607
PfoI	15106	111.896
PpuMI	16307	120.793
HaeII	16313	120.837
NmeAIII	16327	120.941
BstAPI	16450	121.852
MscI	16682	123.57
BmrI	16910	125.259
BamHI	17370	128.667
XhoI	17472	129.422
XcmI	17732	131.348
SapI	18021	133.489
PflMI	18044	133.659
SnaBI	18164	134.548
TaqII	18567	137.533
BplI	19100	141.481
BstXI	19388	143.615
EciI	19615	145.296
PvuII	19833	146.911
BmgBI	20041	148.452
BaeGI	20092	148.83
BstZ17I	20266	150.119
Eco53kI	20797	154.052
SacI	20797	154.052
NcoI	21342	158.089
AlwNI	21702	160.756
PstI	21875	162.037
BtgZI	22011	163.044
BcgI	22354	165.585
EcoO109I	22375	165.741
BsiEI	23769	176.067
BanI	23851	176.674
ScaI	24022	177.941
BsaHI	24806	183.748
SpeI	24941	184.748
ArsI	25382	188.015
HpaI	25882	191.719
BsgI	26017	192.719
BtsI	26457	195.978
BspMI	26675	197.593
AjuI	26781	198.378
BssSI	26796	198.489
AclI	27898	206.652
Bpu10I	28696	212.563
BsrGI	29357	217.459
AflII	29817	220.867
ClaI	31237	231.385
EcoRV	31552	233.719
BsaI	31805	235.593
BciVI	31985	236.926
XbaI	32652	241.867
BsmBI	32719	242.363
FauI	33445	247.741
BstBI	33813	250.467
BsrFI	34181	253.193
EaeI	34992	259.2
NciI	35524	263.141
AvaI	36774	272.4
MspA1I	36929	273.548
BanII	37019	274.215
EcoRI	37057	274.496
MfeI	37201	275.563
PcsI	38061	281.933
BpmI	38765	287.148
BsmI	38815	287.519
NdeI	39653	293.726
BsaBI	39712	294.163
BsaXI	39865	295.296
BtgI	41019	303.844
BglII	43957	325.607
TauI	44316	328.267
BspHI	44997	333.311
NsiI	46872	347.2
PciI	47174	349.437
FalI	47772	353.867
XmnI	49330	365.407
HgaI	51597	382.2
BclI	52165	386.407
BsiHKAI	52572	389.422
BsrDI	53769	398.289
BsaAI	55004	407.437
GlaI	56168	416.059
HhaI	56168	416.059
HinP1I	56168	416.059
BstUI	57762	427.867
AccI	59899	443.696
BceAI	60607	448.941
BsaWI	63378	469.467
StyI	65694	486.622
HindIII	67057	496.719
BseRI	67703	501.504
AcuI	68011	503.785
BpuEI	71418	529.022
BstNI	72341	535.859
PspGI	72341	535.859
BsmFI	72886	539.896
BbsI	73294	542.919
Hpy99I	73305	543
SfcI	75583	559.874
Bsp1286I	77689	575.474
AvaII	81666	604.933
HincII	82422	610.533
AflIII	82876	613.896
AseI	90537	670.644
MmeI	90877	673.163
PsiI	92186	682.859
TspGWI	100715	746.037
MslI	102988	762.874
TatI	105209	779.326
NspI	107137	793.607
ScrFI	107865	799
StyD4I	107865	799
Cac8I	108734	805.437
LmnI	111355	824.852
BsrI	114054	844.844
BstYI	116954	866.326
BbvI	117525	870.556
SspI	118757	879.681
SmlI	119938	888.43
EarI	120013	888.985
TseI	121176	897.6
Sau96I	121536	900.267
AoxI	122232	905.422
HaeIII	122232	905.422
NlaIV	125347	928.496
BslI	125655	930.778
BsaJI	130555	967.074
TspRI	132392	980.681
Tsp45I	132688	982.874
BtsIMutI	132782	983.57
DraI	137251	1016.67
HpaII	138915	1029
MlyI	142700	1057.04
PleI	142700	1057.04
MwoI	145201	1075.56
AlwI	154446	1144.04
SfaNI	156073	1156.1
BseMII	160389	1188.07
BspCNI	160668	1190.13
BisI	161962	1199.72
BlsI	161962	1199.72
Fnu4HI	161962	1199.72
FokI	162151	1201.12
BtsCI	165505	1225.96
HphI	185341	1372.9
BsmAI	189934	1406.92
HpyAV	203371	1506.45
AciI	203990	1511.04
BccI	208955	1547.81
HpyCH4IV	228989	1696.21
TaiI	228989	1696.21
CviQI	237089	1756.21
RsaI	237089	1756.21
BfaI	279408	2069.69
HpyCH4III	284591	2108.08
Hpy166II	309637	2293.61
TfiI	313507	2322.27
MaeIII	316516	2344.56
ApoI	333853	2472.99
DdeI	344664	2553.07
TaqI	347896	2577.01
Hpy188I	417896	3095.53
BstKTI	435331	3224.67
DpnI	435331	3224.67
MboI	435331	3224.67
Hpy188III	436111	3230.45
CviAII	453073	3356.1
FatI	453073	3356.1
NlaIII	453073	3356.1
HpyCH4V	455900	3377.04
HinfI	457517	3389.01
AluI	484383	3588.02
TspDTI	485693	3597.73
MboII	509358	3773.02
MnlI	577967	4281.24
AgsI	579258	4290.8
LpnPI	830453	6151.5
MseI	970601	7189.64
CviKI1	1067519	7907.55
MluCI	1132641	8389.93
SetI	1417971	10503.5
FaiI	2277281	16868.7
SgeI	3068836	22732.1
FspEI	3428811	25398.6
MspJI	5448450	40358.9
AbaSI	8448105	62578.6

## Sheet: Caenorhabditis elegans
Enzyme	Number of cutting sites	Cutting frequency per Mbases (genome size 100 Mbases)
SrfI	110	1.1
AscI	202	2.02
FseI	231	2.31
SbfI	323	3.23
SfiI	366	3.66
MteI	374	3.74
AsiSI	381	3.81
NotI	395	3.95
AbsI	479	4.79
MreI	515	5.15
MauBI	675	6.75
SgrDI	749	7.49
PasI	1622	16.22
RsrII	1703	17.03
FspAI	1775	17.75
SgrAI	1827	18.27
PmeI	2042	20.42
ApaI	2777	27.77
PspOMI	2777	27.77
Bsu36I	3223	32.23
SmaI	3611	36.11
XmaI	3611	36.11
BbvCI	3619	36.19
KflI	3776	37.76
BsiWI	3925	39.25
SacII	4129	41.29
SexAI	4857	48.57
PspXI	5137	51.37
BmtI	5251	52.51
NheI	5251	52.51
EcoNI	5708	57.08
AvrII	6155	61.55
EagI	6298	62.98
AarI	6354	63.54
KroI	6414	64.14
NaeI	6414	64.14
NgoMIV	6414	64.14
AfeI	6527	65.27
PsrI	6621	66.21
BglI	6687	66.87
MluI	6793	67.93
BssHII	7057	70.57
BstEII	7160	71.6
KasI	7181	71.81
NarI	7181	71.81
PluTI	7181	71.81
SfoI	7181	71.81
Acc65I	7365	73.65
KpnI	7365	73.65
AhdI	7482	74.82
PacI	7486	74.86
AgeI	7746	77.46
Tth111I	7847	78.47
PshAI	7966	79.66
StuI	8006	80.06
BarI	8453	84.53
DrdI	8528	85.28
AleI	8665	86.65
BlpI	8783	87.83
AloI	8815	88.15
NruI	8860	88.6
FspI	9286	92.86
PvuI	9509	95.09
SphI	9657	96.57
AflII	9728	97.28
CspCI	9909	99.09
SnaBI	10023	100.23
NcoI	10235	102.35
SalI	10470	104.7
BplI	11368	113.68
BamHI	11750	117.5
BaeI	11874	118.74
PpuMI	12161	121.61
BstZ17I	12211	122.11
XhoI	12240	122.4
DraIII	12390	123.9
ApaLI	12547	125.47
MscI	13215	132.15
HpaI	13331	133.31
SpeI	13334	133.34
XcmI	13446	134.46
PstI	13548	135.48
BstXI	13984	139.84
SwaI	14002	140.02
BseYI	14089	140.89
GsaI	14089	140.89
BsrBI	14147	141.47
SapI	14796	147.96
AatII	15302	153.02
ZraI	15302	153.02
BstAPI	16337	163.37
BspEI	16416	164.16
AlwNI	16565	165.65
PflMI	16650	166.5
PfoI	17017	170.17
PmlI	17730	177.3
TaqII	18214	182.14
EcoO109I	18277	182.77
BtgZI	19274	192.74
BmrI	19585	195.85
NdeI	20314	203.14
PvuII	20487	204.87
Bpu10I	20792	207.92
Eco53kI	20949	209.49
SacI	20949	209.49
BmgBI	21303	213.03
ScaI	21742	217.42
BglII	21992	219.92
EcoRV	22028	220.28
BspMI	22056	220.56
BciVI	22080	220.8
BsgI	22258	222.58
BssSI	23303	233.03
AjuI	23354	233.54
ArsI	23880	238.8
NsiI	24216	242.16
BsaBI	24296	242.96
BsrGI	24584	245.84
NmeAIII	24819	248.19
BcgI	25563	255.63
BtsI	25734	257.34
PciI	25793	257.93
FalI	25936	259.36
BsiEI	26613	266.13
EciI	26649	266.49
AvaI	26944	269.44
HaeII	27113	271.13
BaeGI	27132	271.32
BtgI	27994	279.94
AclI	28721	287.21
BspHI	28821	288.21
BsaXI	29006	290.06
BsmBI	29342	293.42
XbaI	29381	293.81
BanI	29802	298.02
BsaI	30163	301.63
BclI	30831	308.31
BsrFI	33226	332.26
StyI	33940	339.4
BpuEI	34307	343.07
BsaHI	36004	360.04
BpmI	36230	362.3
ClaI	37448	374.48
BseRI	37864	378.64
NciI	38547	385.47
HindIII	38911	389.11
EaeI	40327	403.27
BsmI	40399	403.99
BsrDI	40740	407.4
BanII	41762	417.62
MspA1I	42656	426.56
AccI	45451	454.51
EcoRI	45936	459.36
BbsI	46381	463.81
AcuI	47233	472.33
BsaAI	48553	485.53
PcsI	48711	487.11
BsaWI	49544	495.44
MfeI	49755	497.55
BsmFI	54113	541.13
AvaII	54309	543.09
FauI	54545	545.45
PsiI	56282	562.82
SmlI	56765	567.65
HincII	57994	579.94
AflIII	60520	605.2
BstYI	62149	621.49
HgaI	62654	626.54
BceAI	63172	631.72
AseI	64268	642.68
TauI	65102	651.02
XmnI	65662	656.62
MslI	66102	661.02
NspI	66415	664.15
BstBI	68841	688.41
EarI	69835	698.35
SfcI	70225	702.25
BstNI	72977	729.77
PspGI	72977	729.77
BsiHKAI	73428	734.28
Hpy99I	78619	786.19
MmeI	80218	802.18
MlyI	84264	842.64
PleI	84264	842.64
Sau96I	85194	851.94
TatI	89332	893.32
BbvI	90714	907.14
AlwI	91196	911.96
TseI	93358	933.58
BsaJI	94044	940.44
BseMII	101366	1013.66
BspCNI	101512	1015.12
BstUI	101916	1019.16
BslI	102982	1029.82
Tsp45I	104190	1041.9
Bsp1286I	106049	1060.49
GlaI	108610	1086.1
HhaI	108610	1086.1
HinP1I	108610	1086.1
SfaNI	109598	1095.98
FokI	109791	1097.91
ScrFI	111524	1115.24
StyD4I	111524	1115.24
BtsCI	112333	1123.33
AoxI	115106	1151.06
HaeIII	115106	1151.06
TspGWI	115773	1157.73
NlaIV	116093	1160.93
Cac8I	117611	1176.11
LmnI	119227	1192.27
BsrI	122693	1226.93
BsmAI	128454	1284.54
HphI	129328	1293.28
SspI	132621	1326.21
HpyAV	137530	1375.3
TspRI	139000	1390
BtsIMutI	139501	1395.01
BccI	140992	1409.92
MwoI	142875	1428.75
HpaII	153255	1532.55
BisI	154744	1547.44
BlsI	154744	1547.44
Fnu4HI	154744	1547.44
DdeI	176961	1769.61
BfaI	181314	1813.14
DraI	197746	1977.46
TfiI	200355	2003.55
CviQI	204421	2044.21
RsaI	204421	2044.21
MaeIII	208398	2083.98
HpyCH4IV	220788	2207.88
TaiI	220788	2207.88
Hpy166II	223650	2236.5
AciI	263245	2632.45
CviAII	265634	2656.34
FatI	265634	2656.34
NlaIII	265634	2656.34
BstKTI	269059	2690.59
DpnI	269059	2690.59
MboI	269059	2690.59
HinfI	285226	2852.26
HpyCH4III	290805	2908.05
AluI	312678	3126.78
MboII	318248	3182.48
MnlI	362344	3623.44
HpyCH4V	383788	3837.88
TspDTI	387883	3878.83
Hpy188III	392528	3925.28
TaqI	411643	4116.43
Hpy188I	455581	4555.81
ApoI	685600	6856
MseI	785820	7858.2
AgsI	789238	7892.38
LpnPI	795601	7956.01
CviKI1	803409	8034.09
SetI	991759	9917.59
FaiI	1308398	13084
MluCI	1665929	16659.3
SgeI	2528868	25288.7
FspEI	2826777	28267.8
MspJI	4581482	45814.8
AbaSI	7038458	70384.6
