# Supplementary material for: qDSB-Seq is a general method for genome-wide quantification of DNA double-strand breaks using sequencing
Source: Nat Commun. 2019 May 24;10:2313. doi: 10.1038/s41467-019-10332-8 (PMC6534554; doi:10.1038/s41467-019-10332-8)
Supplement: Supplementary file 6 — Source Data [file 41467_2019_10332_MOESM6_ESM.xlsx]

## Sheet: Fig.2b
	Mean value of cutting efficiency	S.d. of cutting efficiency	#1	#2	#3
gDNA	0.707	0.017	0.719	0.695
qPCR	0.726	0.021	0.716932	0.750297	0.711525

## Sheet: Fig.2c
	Mean value of DSBs	S.d. of DSBs	#1	#2	#3
NotI	0.9	0.3	0.724099	1.08978
SrfI	1	0.6	0.821711	0.602894	1.69545

## Sheet: Fig.2d
	B_studied (DSBs)	S.d. of B_studied (DSBs)		Sample name	Enzyme name	R_cut	R_studied	N_cut	N_uncut	f_cut (raw)	f_bg	S.d. of f_bg	f_cut (remove background)	S.d. of f_cut	N_sites	B_studied	S.d. of B_studied			I-SceI (WT +HU): The s.d. of studied DSBs with I-SceI digestion was estimated from standard deviation of background and Poisson distribution of N_cut and N_uncut.				NotI (WT +HU): The s.d. of studied DSBs with NotI digestion was calculated from different NotI cutting sites as listed on the right	B_studied calculated from different NotI cutting sites	S.d.
I-SceI (WT +HU)	134.8	13		WT +HU	I-SceI	1617	16635958	112	41	0.732026	0.0769	0.03985	0.655126	0.0633203	1	134.801	13.029				N_cut	112			98.3657	52.1948
NotI (WT +HU)	152.7	52.2		WT +HU	NotI	2632206	16635958	55911	16917	0.622998	0.0035	0.151535	0.619498	0.151535	39	152.698	52.1948				N_uncut	41			135.933
																				Because the left side of I-SceI cutting site was non-mappable, so the number of reads from rigth side was multiplied by 2.	f_cut (raw, min, Poisson)	0.681474			155.597
																					f_cut (raw, max,Poisson)	0.77989			198.513
																					f_cut (remove background, min)	0.604574			235.242
																					f_cut (remove background, max)	0.70299			141.569
																					S.d. of f_cut	0.0492081			257.691
																									162.48
																									169.748
																									143.063
																									124.721
																									134.152
																									132.951
																									195.279
																									139.531
																									231.431
																									281.332
																									104.179
																									188.486
																									154.767
																									242.209
																									280.579
																									139.825
																									162.221
																									201.412
																									95.2898
																									131.418
																									149
																									161.198
																									103.003
																									263.06
																									146.595
																									254.855
																									137.212
																									185.147
																									189.938
																									142.503
																									121.207
																									118.914

## Sheet: Fig.2e
	Cutting efficiency	Labeled reads
	0.145997	346780
	0.166841	352399
	0.043662	145921
	0.270651	443009
	0.125506	244190
	0.165691	413370
	0.076574	253134
	0.335236	463544
	0.330222	443175
	0.137643	257257
	0.335938	686801
	0.261094	524477
	0.266683	445045
	0.15782	317130
	0.252807	497344
	0.064993	142833
	0.126708	150818
	0.292584	482815
	0.070213	143950
	0.16216	272115
	0.280451	403773
	0.067236	185191
	0.176924	248044
	0.178637	408949
	0.180689	436805
	0.101111	241929
	0.405647	614681
	0.120798	306640
	0.345014	598364
	0.117141	245162
	0.095985	192014
	0.082513	182516
	0.206019	398222
	0.268011	457418
	0.155908	312121
	0.420341	549175
	0.060989	129518
	0.316153	465202
	0.167611	296121

## Sheet: Fig.2f
Sample name	Enzyme	B_studied (DSBs)	S.d. of B_studied (DSBs)		Sample name	Enzyme name	R_cut	R_studied	N_cut	N_uncut	f_cut (raw)	f_bg	S.d. of f_bg	f_cut (remove background)	S.d. of f_cut	N_sites	B_studied	S.d. of B_studied			Note: The s.d. of studied DSBs was calculated from different enzyme cutting sites as listed below	B_studied calculated from different NotI sites in G1 exp1	S.d.	B_studied calculated from different SrfI sites in G1 exp2	S.d.	B_studied calculated from different SrfI sites in G1 exp3	S.d.	B_studied calculated from different NotI sites in G1 exp6	S.d.	B_studied calculated from different SrfI sites in G1 exp6	S.d.
G1 exp6	NotI	0.7	0.6		G1 exp6	NotI	2525952	1111601	975	9887	0.047	0.0048	0.028961	0.04219	0.028961	39	0.724099	0.62942				0.897154	0.269324	0.377607	0.249087	1.04313	0.747175	0.697485	0.607667	1.67736	0.402183
G1 exp6	SrfI	0.8	0.4		G1 exp6	SrfI	1359836	1111601	558	4092	0.0638298	0.0047	0.050467	0.05913	0.050467	17	0.821711	0.432471				1.00889		0.707885		1.78304		0.823721		0.41725
G1 exp2	SrfI	0.6	0.2		G1 exp2	SrfI	10571880	5483924	362	2341	0.0717684	0.0034	0.028592	0.068368	0.028592	17	0.602894	0.249918				0.637621		0.68721		1.90468		1.90401		0.758574
G1 exp3	SrfI	1.7	0.7		G1 exp3	SrfI	14448446	12811703	620	2523	0.109425	0.0032	0.036406	0.106225	0.036406	18	1.69545	0.748093				1.30189		0.507409		1.22837		0.74676		0.323295
G1 exp1	NotI	1.1	0.3		G1 exp1	NotI	13697952	2130968	16159	36042	0.183119	0.0035	0.102569	0.179619	0.102569	39	1.08978	0.265332				1.09525		0.291005		0.654038		1.50244		0.287944
																						0.854155		0.437553		3.62641		0.812761		0.462893
																						0.644626		0.585383		1.15315		1.32281		0.286191
																						1.54112		1.06945		3.12726		0.831134		1.24534
																						1.58784		0.765334		2.24432		0.779394		1.25767
																						1.14016		0.920032		1.42635		1.52657		0.982183
																						1.04233		0.389946		1.85347		0.551645		0.50846
																						1.06083		0.605899		1.16871		0.540375		0.897223
																						1.27693		0.218534		2.05599		0.715555		0.495658
																						1.06048		0.512141		1.12799		1.94639		1.00812
																						1.0832		0.407078		2.30987		0.519157		0.579661
																						0.96965		0.982591		1.28872		1.08688		1.08599
																						1.79031		0.851043		1.86805		0.07418		0.626684
																						1.29136				1.7235		0.821788
																						1.0394						3.77646
																						1.2699						0.924641
																						1.48012						0.908637
																						0.773676						0.908996
																						1.51997						0.455971
																						0.930849						0.874608
																						0.881497						0.574342
																						0.89061						0.517778
																						1.40629						0.774319
																						0.839475						0.739538
																						1.22871						0.572868
																						1.0182						0.365548
																						1.06524						1.45849
																						0.963382						0.756017
																						1.10245						0.772809
																						1.24858						1.20459
																						1.06444						1.07436
																						1.63105						0.635319
																						1.00346						0.576694
																						1.44821						0.795383
																						1.20617						0.903771

## Sheet: Fig.2g
	AsiSI-induced DSBs	S.d. of AsiSI-induced DSBs			BLISS							qDSB-Seq													Immunoflurescence (gammaH2A.X)
BLISS	0.08	0.002			Reads from AsiSI cutting sites	Total reads	AsiSI-induced DSBs	Lower bound of 1-sigma confidence interval	Upper bound of 1-sigma confidence interval	S.d. of AsiSI-induced DSBs			N_cut	N_uncut	fcut (raw)	f_bg	S.d. of f_bg	f_cut (remove background)	S.d. of f_cut	N_sites	AsiSI-induced DSBs	S.d. of AsiSI-induced DSBs (calculated from different cutting site)			DSBs counted by gammaH2A.X are obtained from Iannelli et al. and Caron et al.	Iannelli et al.	Caron et al.	Mean	S.d.
qDSB-Seq	52	65			0	4712	0.0785333	0.0764739	0.0806167	0.00207144			788	17799	0.0216567	0	0.027	0.0217	0.0270155	1202	52.1668	64.9451				33	80	56.5	33.234
gammaH2A.X	57	33			3
					0																Note: DivA cells are diploid, then the number of cutting sites should be twice of haploid genome				Caron, P. et al. Non-redundant Functions of ATM and DNA-PKcs in Response to DNA Double-Strand Breaks. Cell Rep 13, 1598-1609 (2015).
					11							Standard deviation of cutting efficiency calculated from Poisson distribution of N_cut and N_uncut.													Iannelli, F. et al. A damaged genome's transcriptional landscape through multilayered expression profiling around in situ-mapped DNA double-strand breaks. Nature communications 8, 15656 (2017).
					14							f_cut (raw, min, Poisson)	0.020749
					0							f_cut (raw, max, Poisson)	0.0225763
					0							S.d. of f_cut	0.000913632
					0
					10
					0
					0
					0
					0
					0
					0
					0
					0
					4
					1
					0
					0
					0
					0
					0
					0
					0
					0
					0
					0
					3
					0
					0
					1
					0
					0
					0
					0
					0
					11
					0
					0
					0
					0
					0
					0
					0
					0
					0
					0
					0
					0
					0
					0
					0
					0
					12
					1
					0
					0
					0
					0
					0
					0
					0
					0
					0
					0
					79
					0
					0
					0
					0
					0
					0
					0
					0
					0
					0
					0
					0
					0
					0
					0
					0
					0
					0
					19
					0
					1
					0
					0
					0
					0
					0
					1
					0
					4
					0
					24
					0
					0
					0
					4
					0
					4
					0
					0
					0
					0
					0
					0
					0
					0
					0
					0
					0
					0
					0
					0
					0
					1
					0
					0
					2
					0
					0
					0
					0
					5
					0
					0
					21
					0
					0
					0
					0
					0
					0
					0
					0
					0
					0
					12
					0
					0
					17
					0
					0
					0
					0
					0
					0
					0
					0
					0
					0
					0
					0
					0
					0
					4
					0
					0
					0
					0
					0
					0
					0
					68
					4
					0
					0
					0
					0
					0
					0
					35
					0
					0
					0
					0
					0
					0
					0
					0
					0
					0
					0
					0
					0
					0
					0
					2
					0
					81
					0
					0
					1
					0
					98
					0
					0
					0
					13
					0
					29
					0
					0
					0
					0
					0
					3
					0
					0
					0
					0
					3
					0
					0
					0
					0
					1
					0
					0
					0
					0
					1
					2
					0
					0
					0
					0
					0
					0
					0
					1
					0
					9
					0
					0
					0
					0
					0
					0
					0
					0
					2
					2
					0
					0
					0
					0
					0
					0
					0
					0
					0
					0
					1
					0
					0
					0
					0
					0
					0
					15
					0
					0
					0
					0
					0
					0
					0
					1
					0
					0
					0
					2
					8
					0
					0
					0
					0
					0
					0
					0
					2
					0
					0
					0
					0
					0
					0
					0
					0
					0
					0
					0
					0
					0
					0
					0
					0
					0
					0
					0
					0
					0
					0
					0
					0
					0
					4
					0
					0
					0
					0
					0
					0
					0
					0
					0
					0
					0
					0
					0
					0
					0
					0
					0
					0
					0
					0
					0
					37
					0
					1
					0
					102
					5
					0
					0
					0
					0
					0
					0
					6
					0
					0
					0
					0
					0
					0
					0
					0
					29
					0
					0
					1
					14
					0
					0
					11
					0
					62
					13
					0
					0
					0
					0
					0
					0
					0
					0
					316
					128
					0
					0
					0
					0
					0
					6
					0
					0
					1
					0
					2
					0
					0
					0
					102
					0
					0
					0
					0
					0
					0
					0
					86
					0
					0
					1
					17
					0
					0
					0
					0
					0
					0
					0
					10
					0
					1
					0
					0
					0
					0
					1
					0
					1
					0
					0
					0
					0
					0
					1
					0
					0
					0
					0
					0
					1
					0
					0
					0
					2
					0
					0
					0
					0
					0
					0
					0
					0
					0
					0
					0
					0
					0
					0
					0
					0
					0
					0
					0
					45
					0
					1
					0
					0
					2
					9
					0
					0
					6
					11
					3
					0
					0
					0
					30
					0
					0
					0
					0
					0
					0
					0
					1
					0
					0
					0
					0
					0
					0
					0
					0
					54
					3
					0
					0
					5
					0
					1
					0
					0
					0
					1
					0
					1
					36
					0
					0
					0
					0
					0
					0
					1
					17
					0
					0
					1
					0
					0
					0
					0
					0
					1
					14
					0
					6
					0
					0
					0
					0
					8
					0
					0
					0
					0
					0
					0
					0
					0
					1
					0
					0
					0
					0
					0
					0
					0
					16
					0
					0
					0
					0
					0
					3
					0
					0
					25
					2
					8
					0
					0
					0
					0
					26
					0
					0
					0
					9
					0
					2
					0
					0
					0
					0
					3
					0
					0
					0
					0
					46
					0
					0
					7
					0
					1
					0
					0
					0
					0
					0
					0
					1
					0
					0
					0
					0
					0
					0
					83
					9
					0
					0
					0
					21
					0
					0
					6
					0
					0
					0
					0
					0
					0
					1
					0
					0
					0
					0
					3
					0
					15
					0
					0
					0
					0
					0
					44
					0
					0
					0
					0
					12
					1
					0
					0
					0
					0
					0
					0
					0
					0
					0
					1
					9
					0
					0
					0
					0
					0
					0
					0
					18
					0
					0
					0
					0
					0
					0
					0
					0
					0
					0
					1
					0
					0
					0
					0
					0
					0
					0
					0
					0
					0
					0
					0
					0
					0
					0
					0
					0
					38
					0
					0
					0
					0
					0
					0
					0
					0
					0
					0
					0
					0
					0
					0
					0
					5
					12
					0
					0
					0
					0
					47
					240
					0
					0
					0
					22
					0
					0
					53
					0
					0
					0
					0
					0
					145
					0
					0
					0
					0
					0
					0
					0
					0
					0
					21
					0
					0
					0
					0
					0
					0
					13
					0
					0
					65
					0
					0
					0
					0
					0
					1
					0
					0
					0
					0
					0
					0
					0
					0
					0
					0
					0
					1
					0
					0
					0
					0
					59
					0
					0
					0
					0
					0
					1
					0
					0
					0
					0
					0
					0
					80
					87
					0
					0
					0
					0
					0
					0
					0
					3
					0
					0
					0
					0
					1
					0
					0
					0
					0
					0
					0
					11
					1
					0
					0
					0
					11
					0
					3
					0
					0
					0
					2
					0
					0
					7
					0
					0
					1
					0
					2
					0
					0
					0
					0
					0
					0
					1
					3
					0
					0
					0
					0
					0
					6
					5
					0
					0
					0
					0
					0
					0
					87
					0
					0
					0
					0
					10
					0
					0
					0
					0
					0
					0
					0
					0
					0
					12
					0
					0
					0
					0
					8
					0
					0
					0
					0
					0
					0
					0
					0
					0
					0
					36
					0
					0
					0
					0
					0
					0
					0
					0
					0
					0
					0
					0
					0
					15
					0
					0
					0
					0
					0
					0
					28
					0
					0
					0
					0
					0
					0
					3
					0
					0
					0
					49
					0
					0
					1
					0
					0
					0
					0
					0
					0
					0
					1
					1
					0
					1
					1
					46
					0
					0
					0
					0
					0
					0
					0
					0
					0
					0
					0
					0
					7
					0
					0
					0
					0
					0
					0
					0
					0
					0
					5
					0
					0
					6
					0
					0
					2
					24
					24
					0
					0
					10
					0
					1
					35
					0
					0
					0
					0
					69
					0
					0
					74
					0
					0
					38
					0
					0
					50
					0
					0
					0
					70
					26
					8
					0
					0
					0
					0
					0
					0
					0
					0
					0
					0
					0
					0
					0
					0
					0
					0
					1
					0
					0
					5
					0
					0
					0
					1
					1
					0
					0
					0
					0
					0
					0
					0
					1
					0
					0
					0
					0
					0
					0
					0
					0
					0
					0
					0
					0
					0
					0
					0
					11
					22
					26
					0
					0
					3
					35
					0
					1
					16
					0
					0
					0
					6
					0
					0
					0
					8
					0
					0
					0
					0
					0
					0
					0
					0
					0
					0
					0
					0
					0
					0
					0
					6
					0
					0
					0
					0
					0
					0
					0
					0
					9
					0
					0
					0
					3
					0
					1
					0
					0
					0
					0
					0
					0
					20
					0
					0
					0
					0
					0
					1
					0
					0
					0
					1
					0
					0
					27
					0
					0
					0
					0
					0
					0
					0
					0
					0
					0
					0
					1
					0
					3
					15
					0
					23
					1
					0
					1
					0
					1
					0
					0
					0
					0
					0
					0
					1
					98
					0
					0
					0
					0
					0
					157
					0
					0
					0
					0
					0
					0
					0
					8
					0
					0
					0
					0
					0
					0
					9
					0
					0
					0
					0
					11
					0
					0
					1
					0
					0
					0
					28
					2
					0
					9
					46
					0
					0
					0
					0
					0
					0
					0
					1
					1
					0
					0
					0
					0
					0
					0
					0
					0
					0
					0
					0
					0
					0
					0
					0
					0
					0
					0
					0
					52
					1
					19
					0
					0
					0
					0
					59
					0
					0
					0
					0
					0
					0
					5
					1
					0
					0
					8
					0
					0
					5
					0
					0

## Sheet: Fig.3d
	Median			DSBs per million cells
High	0.372793			High	Low (<100bp)	Low (>=100bp)
Low (<100bp)	0.314343			0.490996	0	1.39611
Low (>=100bp)	1.49535			0.381886	1.65596	0.827669
	p value (Kolmogorov-Smirnov test)			0.00909256	0.244489	0.598921
High vs Low (<100bp)	2.26e-16			0.163665	0.863594	1.52514
Low (<100bp) vs Low (>=100bp)	2.26e-16			0.0636479	0.455255	4.34784
Low (>=100bp) vs High	2.26e-16			0.0545554	0	0.592413
				0.0818331	0.122244	0.448228
				0.281869	0.207284	0.497763
				0.100017	0	0.225681
				0.281869	0	1.13781
				0.172759	0	0.502331
				0.172759	1.74736	0.370362
				0.172759	1.13354	1.27332
				0.245498	0.488978	2.31976
				0.200036	0.249102	0.382942
				0.600107	0.488978	0.852784
				0.445536	0.488978	0.366733
				0.218221	0	0.826544
				0.0545554	0.488978	0.587323
				0.0272777	0	2.07498
				0.0545554	0	0.770759
				0.245498	0	0.691273
				0.218221	0	2.02895
				0.100018	0.433409	1.4394
				0.245499	0.488978	0.154843
				0.300054	0	1.64156
				0.345515	0.8557	1.01836
				0.409164	0.29882	1.2527
				0.0545554	0.611222	1.55121
				0.281869	1.1442	2.29162
				0.136388	0.482277	2.76156
				0.0181851	0	1.39228
				0.00909256	0.341438	1.20985
				0.209128	0.261952	2.9027
				0.0181851	0.577152	1.36195
				0	0.487715	0.876261
				0.136388	0.0666788	1.35121
				0.118202	0	0.560348
				0.53646	0.488978	1.44364
				0.109111	0.488978	2.41222
				0.0636479	0.35206	1.35073
				0.572829	0.415631	1.4548
				0.281869	1.83366	0.835807
				0.463719	0.488978	2.41313
				0.200036	0.685026	0.789198
				0.200036	0.0805024	2.46234
				0.481903	0.366733	0.714847
				0.118203	0.176032	1.45254
				0.10911	0.48301	0.407879
				0.372793	0	1.1002
				0.136388	0.611222	1.95762
				0.118203	1.06159	0.943025
				0.290962	0	2.06364
				0.345516	0.569066	2.65823
				0.0545554	0.775548	0.526854
				0.263683	0.733467	1.37365
				0.272775	0	1.09192
				0.118203	0	1.86812
				0.163666	0	0.767112
				0.54555	0	1.847
				0.136388	0	1.02853
				0.236406	0	3.75833
				0.818326	0	1.01945
				0.854697	0	1.51885
				0.236407	0	0.493192
				0	0	1.44779
				0.109111	0	0.977952
				0.0909256	0.244489	1.56661
				0.00909256	0.366733	1.3167
				0.154574	0	2.36762
				0.0363702	0.366733	0.656893
				0	0	0.349268
				0.0636479	0	1.22244
				0.0363702	0.423154	3.90069
				0.918344	0.0333394	2.42463
				0.281869	0.244489	1.94871
				0.136388	0	2.43827
				0.0818322	0	1.58753
				0	0	1.82425
				0	0.122244	0.722758
				0	1.1002	1.49117
				0	0	1.17651
				0.172758	0.122244	2.60995
				0.281868	0.855711	2.5201
				0.0272777	0	2.43406
				0.0272777	0	0.413042
				0.618293	0	3.4238
				0.636476	0.308056	2.29533
				0.300055	0.0268341	0.0705785
				0.263684	0.270818	0
				0.172759	0.80502	0
				0.427348	0.124551	0
				0.709217	0.26986	0.0326792
				0.0909256	0	0
				0.281869	0.977944	0
				0.918346	0.186826	0
				0.545552	0	0
				0.118203	0.382677	0.350266
				0.53646	0.366733	0.0783522
				0.436442	0.0386035	0
				0.327331	0.224531	0.00719085
				0.236407	0.0244489	0
				0.136388	0	0
				0.527367	0	0
				0.127296	0	0.585903
				0.127296	0	0.634819
				0.463719	0	0.0584177
				0.727401	0.244489	1.462
				0.500088	0	0.544858
				1.02745	0	2.16347
				0.300055	0	1.06424
				0.336425	0.435928	1.66006
				0.336423	1.10019	1.12451
				0.0636479	0	2.46407
				0.0818331	0.135979	0.827671
				0.145481	0.268936	1.06527
				0.281869	0	1.17651
				0.154574	0	1.17354
				0.436441	0	2.23655
				0.336425	0.464529	0.379164
				0.254591	0	0.878451
				0.381887	0	1.2849
				0.527368	0	1.22738
				0.545551	1.22775	2.07382
				0.336423	0.265566	0.346472
				0.53646	0.244489	1.28188
				0.527368	0	0.703135
				0.190944	0	1.98253
				0.236407	0	1.78249
				0.154574	0	2.35221
				0.42735	0	1.92714
				0.591014	0	1.32225
				0.481904	0	2.40115
				0.181851	0	0.371952
				0.245499	0.122244	1.27891
				0.363701	0	0.632027
				0.263683	0	0.875293
				0.772863	0	1.43985
				0.327331	0	3.57383
				0.390979	0	1.05828
				0.854698	0	1.79217
				0.809236	0	2.21649
				0.336425	0	1.20109
				0.127295	0	1.08811
				0.0727405	0	2.70354
				0.00909256	0	1.62232
				0.372793	0	0.722756
				0.190944	0	1.31294
				0.227314	0.122244	1.0698
				0.200036	0.244489	0.360327
				0.236406	1.83366	0.755742
				0.591013	0	2.4097
				0.172759	0.253892	1.00746
				0.163665	1.71142	0.572829
				0.53646	0.228612	2.67968
				0.29096	0.644941	1.92693
				0.663757	0.636954	1.48314
				0.472812	0.977956	3.16723
				0.327331	0	2.51082
				0.700124	0	1.77293
				0.372795	0.122244	0.196075
				0.490998	0	1.1344
				0.218221	0.426608	1.4885
				0.42735	0.253892	1.30125
				0.454626	0.366733	0.214198
				0.845606	0.5239	2.40822
				0.118203	0.306613	2.50655
				0.345517	0.541079	1.49845
				0.0727405	1.87681	0.785854
				0.281869	1.41669	1.84699
				0.209129	0	1.25046
				0.127295	0	0.647408
				0.172759	0.122244	4.21108
				0.14548	2.07814	0.570472
				0.272777	0.244489	1.5353
				0.43644	1.1002	2.11616
				0.118203	1.41803	2.97115
				0.0909256	1.16755	2.07198
				0.290962	1.95591	2.14248
				0.554645	0.122244	0.3853
				0.418256	0.488978	2.51117
				0.263684	0.757125	2.58514
				0.445534	1.22244	0.635012
				0.554645	2.03113	2.38549
				0.763773	1.10019	0.792142
				0.472812	0.977956	1.10823
				0.327332	0	2.95542
				0.418257	0.611222	1.70249
				0.318239	0	0.413271
				0.254591	1.46693	0.456303
				0.772864	0	1.90034
				0.981992	0.388306	2.82599
				0.409164	0.209562	1.76274
				0.654663	0	1.20891
				0.809235	0.611222	3.60064
				0.390979	1.44762	3.16056
				0.591017	0.244489	1.79338
				0.718309	0.562324	0.91974
				0.218221	0.386557	2.13615
				0.43644	0.244489	2.89844
				0.154574	0	1.70256
				0.318239	0	2.35893
				0.118203	0	2.0789
				0.245498	1.07336	2.148
				0.272777	1.39358	0.54486
				0.900162	0.122244	2.20609
				0.609199	0.306613	2.2439
				0.272776	0.709018	0
				0.200036	0.778185	3.87908
				1.08201	0.244489	2.35801
				0.290961	0.733467	0.593757
				0.318239	1.46693	1.33428
				0.209128	0.862316	1.49938
				0.609199	0	1.86777
				0.872883	0	1.30834
				0.636478	0	1.46891
				0.600107	0	0.944801
				1.0911	0.977956	2.24706
				1.00927	0.733467	0.656706
				0.800144	0	0.598506
				1.00018	0.0805024	2.75598
				0.163666	0.965478	1.63431
				0.691031	2.06837	1.11194
				0.927438	1.4222	0.880158
				0.854697	1.1002	1.80082
				0.681941	0.644945	0
				0.318239	1.78476	0
				0.463719	0	3.56331
				0.336423	0.53343	1.90825
				0.318239	0	2.10235
				0.81833	1.83366	1.93817
				0.472812	0.773111	2.33706
				0.300054	0.488978	2.97235
				0.245499	1.2612	2.26584
				0.418257	0.488978	3.70432
				0.0818331	1.69489	1.96035
				0.136388	0.314341	1.30488
				0.336424	0.366733	1.72439
				0.154574	0	2.76219
				0.409164	0.977944	0.945535
				0.309147	1.50026	3.74977
				0.781958	0.122244	1.73586
				0.163665	0.366733	1.58825
				0.181851	0.611222	3.18677
				0.600107	0.733467	0.831484
				0.727402	0.611222	1.6723
				0.372793	0.366733	1.81037
				0.527368	1.0513	2.19492
				0.50009	0.244489	2.85236
				0.454627	0.122244	1.75709
				0.691032	0.0892054	1.60367
				0.581923	0.488978	0.803097
				0.42735	0	1.31008
				0.336424	0	1.34468
				0.209128	0.733467	1.49478
				0.136388	0	1.3872
				0.327331	0	1.22456
				0.236406	0	2.44488
				0.0636479	0.352064	2.11466
				0.218221	1.22244	2.42378
				0.663755	0	2.07611
				0.545551	0.268936	2.81383
				0.727403	0	1.24475
				0.272776	0.855711	1.61271
				0.109111	0.366733	1.91613
				0.163666	0.846308	2.77602
				0.227314	0	0.791217
				0.136388	0	0.878417
				0.372794	0	1.54027
				0.245499	0	2.00566
				0.0909256	0.9335	1.81492
				0.272775	0.782362	0.904037
				0.463719	0.586771	1.69202
				0.263683	0.169262	3.59329
				0.654662	0.122244	2.35472
				0.600108	0.122244	1.49009
				0.39098	0.733467	1.83175
				0.445534	0.855711	0.609665
				0.727402	1.31487	1.86777
				0.127296	0.433412	2.91113
				0.327332	0.3893	3.17918
				0.31824	0.800145	1.62241
				0.136388	0.0523905	1.76575
				0.181851	0	2.26464
				0.372794	0.375678	2.34708
				0.218221	0.333394	2.37285
				0.0909256	0.477443	2.52289
				0.127296	0.169262	3.02404
				0.25459	0.128595	1.85547
				0.327331	0.244489	2.2723
				0.300053	0.517741	1.12896
				0.290962	1.02047	0.808691
				0.554644	2.02077	3.8396
				0.31824	1.05868	1.38972
				0.654662	1.14094	2.02017
				0.572831	0.342282	1.78987
				0.309146	0.866818	1.49892
				0.509181	1.06471	1.4312
				0.418256	1.22244	2.37985
				0.381888	0.88016	2.47025
				0.190944	1.1002	2.29775
				0.163666	0.611222	2.07593
				0.100018	0.366733	2.28873
				0.42735	0.244489	1.99494
				0.172759	0.366733	0.63943
				0.21822	0.977956	3.05609
				0.109111	1.71141	2.08869
				0.40007	0.488978	1.43956
				0.354609	0	0.744492
				0.581923	0.488978	1.0844
				0.14548	0.977956	0.827346
				0.281868	0.244489	1.90329
				0.236406	1.1002	2.89194
				0.154573	0.488978	1.0048
				0.400071	1.61661	1.83169
				0.600107	2.08145	3.39462
				0.554644	1.58917	2.87232
				0.172759	0	1.75627
				0.500088	0	1.37369
				0.136388	0.85869	1.41919
				0.781958	1.0513	3.5229
				0.354607	1.01099	0.436957
				0.118203	2.07814	1.44503
				0.718309	0.366733	1.31867
				0.881974	0.289525	2.37058
				0.463719	0	1.85307
				0.236407	0.366733	3.07296
				0.209129	0.241507	3.3796
				0.572831	0.366733	2.22521
				0.327332	0	2.98469
				0.318238	0.366733	2.80959
				0.954716	0.488978	1.77556
				0.209129	0	3.23089
				0.263683	0.194153	1.64696
				0.254591	0.855711	1.05201
				0.236407	0	1.72623
				0.254591	0	2.44227
				0.0545554	0	1.50605
				0.118203	0	1.37398
				0.227314	0	2.1418
				0.118203	0.244489	1.42378
				0.436442	0.244489	1.68697
				0.31824	0	2.3372
				0.309146	0.488978	1.4257
				0.490997	0	2.59958
				0.327332	0.244489	1.89826
				0.172759	1.10019	0.628685
				0.336423	0	1.67111
				0.254591	0.366733	1.98417
				0.509181	1.1002	1.38024
				0.318239	0.366733	0.92197
				0.381888	1.34469	0.939972
				0.427349	0.733467	1.73962
				0.390979	0.792615	1.88023
				0.490998	1.58917	2.1932
				0.118203	0.122244	0.122244
				0.345516	0.122244	1.80699
				0.300055	0	1.62751
				0.245498	0	3.48795
				0.400072	0.244489	3.31576
				0.572831	0	2.81884
				0.600108	0.733467	1.30173
				0.136388	0.488978	3.57411
				0.0818331	0.488978	1.00906
				0.190944	0.488978	1.20305
				0.272777	1.23437	1.2917
				0.372794	1.69261	1.6907
				0.372794	2.11735	2.05066
				0.181851	0.32813	1.85692
				0.0636479	1.50642	2.31987
				0.781956	0.776606	1.98855
				0.472811	0.488978	2.6643
				0.709217	0.957818	0.683737
				0.154574	0	1.44187
				0.172759	0	0.760831
				0.181851	0.122244	1.31782
				0.118202	0	1.97155
				0.100018	0	0.793164
				0.372794	0.244489	2.09192
				0.472812	0.366733	3.17834
				0.272777	0.253892	1.47768
				0.463718	0.724522	1.04553
				0.481904	0	0.547609
				0.381886	0	0.914384
				0.309145	0	1.67764
				0.136388	0.244489	2.56522
				0.53646	0	1.27039
				0.490997	0.611222	1.77855
				0.263683	0.244489	2.96052
				0.163666	0.977956	1.89027
				0.200036	0	0.51687
				0.800144	0	1.10385
				0.336424	0.366733	2.35535
				0.490998	0.244489	2.44227
				0.227314	0.611222	0.826086
				0.327331	0	2.49342
				0.300054	0	0.649642
				0.436441	0.855711	2.52724
				0.281869	1.22243	0.750298
				0.345516	0.581238	1.33784
				0.263684	1.95591	3.03072
				0.836513	0.66012	3.61381
				0.627385	1.02432	2.52856
				0.272777	0	0.851282
				0.581921	1.83366	1.31216
				0.500088	0	2.77103
				0.218221	0.134171	2.77135
				0.454627	0.366733	2.09494
				0.663754	0.122244	2.06036
				0.336424	0.105499	1.64785
				0.554645	0.929056	2.66047
				0.227313	0.122244	1.29153
				0.172758	0.171142	3.07164
				0.218221	0.453024	1.47999
				0.763771	0.314343	2.42941
				0.345516	0.402512	1.58972
				0.309146	0.834628	0.370362
				0.145481	0.883762	2.5975
				0.436442	1.14909	2.6501
				0.354608	1.30228	2.34054
				0.300053	1.1002	2.5622
				0.700125	0.977956	1.77221
				0.68194	0.122244	3.04953
				0.227313	1.1002	1.7159
				0.718309	1.71142	1.77815
				0.672848	0.176575	0.645985
				0.136388	0.338523	2.262
				0.481904	1.71142	1.08864
				0.645569	0.538871	2.34864
				0.236405	0.0647176	2.16471
				0.327331	1.87226	1.35357
				0.381886	0.68503	2.00567
				0.636478	1.51751	0.686361
				0.700125	0.41517	0.618293
				0.818328	0.81544	1.1939
				0.0181851	0.244489	2.60249
				0	0	1.01895
				0	0.855711	3.01386
				0.727403	0	0.675198
				0.372794	0	0.934807
				0.554645	0	0.497264
				0.945623	0.366733	0.128961
				0.71831	0	2.62409
				0.709218	0.366733	0.282908
				0.381888	0.122244	0.395495
				0.154573	0	3.57936
				0.53646	0	1.22244
				0.254592	0	2.27949
				0.181851	0.227628	0.948443
				0.309146	0	0.516419
				0.618293	0.122244	1.87489
				0.409164	0	2.13823
				0.318239	0	2.04406
				0.409164	0.611222	3.03915
				0.200036	0	1.7094
				0.300055	0.611222	0.970762
				0.463721	1.22243	3.05458
				0.309147	0.488978	1.29747
				0.181851	0.122244	3.86478
				0.200036	0	1.34024
				0.181851	0.733467	2.17881
				0.254591	0.122244	1.58825
				0	0	2.50742
				0.190943	0.488978	1.4094
				0.118203	1.59105	2.17218
				0.309146	0.748136	1.48287
				0.236407	1.80921	1.47936
				0.345517	0	1.67308
				0.445535	0	1.78393
				0.327332	0.244489	1.38206
				0.254592	0	1.27687
				0.481904	0	1.09046
				0.681941	0.122244	1.55545
				0.572831	0	0.295355
				0.436442	0	2.36762
				0.100018	1.30834	1.06992
				0.118203	0.331566	2.66892
				0.472812	1.64064	0.504678
				0.209129	0.733464	2.59136
				0.781958	1.95591	2.65536
				0.254591	1.27861	1.11626
				0.945622	0.644017	2.30427
				0.363702	2.07816	1.06545
				0.290961	0	0.42342
				0.481905	0	1.79005
				0.236406	0.366733	0.868945
				0.300054	1.46692	1.56892
				0.372794	0.122244	1.17085
				0.227314	0.122244	0.316397
				0.145481	0.977944	1.15466
				0.227313	0	1.18734
				0.681938	0	1.2766
				0.872883	0	1.51684
				0	0.611222	0.366732
				0	0	1.04973
				0	0	0.4195
				0	0	0.625602
				0	0	0.113814
				0	0	1.12549
				0.0454628	0	1.47359
				0.254592	0.258871	0.782449
				0	0.366733	0.404397
				0	0.616112	0.0773108
				0	0.510236	0.0537876
				0	0.127559	0
				0	0.352064	0
				0	0.704128	0
				0	0	1.00927
				0	1.58917	0.819122
				0	0.200036	0.939191
				0	0.0333394	0
				0.18185	0.617921	1.16178
				0.991085	0	1.1442
				0.509182	0.308056	0.136934
				0.336425	0.246984	2.28841
				0.363702	1.9559	0.751686
				0.190943	0.122244	0.757017
				0.272776	0.171142	0.955645
				0.42735	0	1.04739
				0.209129	0	0.209562
				0.245498	0.122244	0.670679
				0.236406	0	1.03928
				0.427349	0	1.02715
				0.791052	0	0.875339
				0.363701	0	0.611944
				0.118203	0.488978	0.969662
				0.136388	0	1.00074
				0.0363702	1.71141	1.41887
				0.372794	0.488978	0.826993
				0.254591	0.400073	2.55721
				0.300054	0	2.9264
				0.654661	0.180361	1.6181
				0.381886	0.366733	2.46327
				0.954714	0.536683	1.88505
				0.236407	0.697685	2.17553
				0.918346	0.391182	1.11908
				0.145481	1.19062	1.22244
				0.154574	0.261952	1.18292
				0.163666	0.669684	1.16637
				0.381886	0	1.03182
				0.127296	0.366733	1.87374
				0.263683	1.9559	1.8673
				0.409164	0.122244	1.32505
				0.409164	0.122244	1.73984
				0.272775	0	1.92796
				0.42735	1.9559	2.01369
				0.290962	0	2.26044
				0.463718	0.122244	3.30759
				0.845604	0	0.535784
				0.627383	0.244489	0.76251
				0.390979	0	1.53264
				0.163666	0	0.959903
				0.481904	0.323588	0.859277
				0.700126	0	0.893529
				0.509181	0	1.45203
				0.818326	0.733467	2.57662
				0.436441	0.366733	3.6049
				0.35461	0.67556	1.81492
				0.400071	0.293384	1.12624
				0.536458	0	2.00841
				0.490997	0.122244	1.4789
				0.163666	0.751354	0.24671
				0.154573	0.314343	2.3055
				0.245499	0.733467	3.23476
				0.572829	0	0.820588
				0.381888	0.855711	1.88828
				0.481905	0	1.74992
				0.736495	1.22244	1.2027
				0.327332	0	1.37417
				0.581922	0.8557	1.29487
				0	0	0.527366
				0.0636479	0	1.63951
				0.263683	1.90034	1.85588
				0.900159	1.45309	1.76882
				0.0727405	1.46692	1.88628
				0.563736	1.46692	0.734985
				0.00909256	0	1.25737
				0.927435	0.977956	1.63574
				0.281868	0.966027	2.21904
				0.409165	2.01356	1.75919
				0.472811	0.733467	0.638824
				0.0909256	0.628681	1.23658
				0.218221	0.855711	3.77581
				0.881976	1.18821	0.553998
				0	0.169262	0.640773
				0.0181851	0	1.61894
				0	0	2.68034
				0	1.9559	1.9012
				0.35461	0.366733	4.07512
				0.200036	0.244489	1.94152
				0.0272777	0.611222	2.02514
				0.145481	0.122244	2.93385
				0.872883	0	2.26684
				1.01836	1.34468	1.63574
				0.227313	0.214671	1.50767
				0.145481	0.244489	2.23307
				0.409165	0	4.02942
				0.200036	0.253892	2.31099
				0.42735	0	2.18333
				0.663754	0	1.9114
				0.581923	1.19587	1.94612
				0.354609	2.07814	1.84915
				0.490997	2.03369	2.93385
				0.145481	1.01001	2.10889
				0.236405	0.386035	0
				0.127296	0.432866	0.595243
				0.0909256	0.488978	0.203041
				0.118203	0.977956	1.01351
				0.00909256	0	2.36857
				0.263683	0	1.843
				0.209128	0.488978	1.77724
				0.418255	0	2.01961
				0	0.488978	1.02792
				0	0	3.37442
				0	0.733467	3.9768
				0	0.366733	1.45226
				0	0.122244	1.91537
				0	0	0.722614
				0	0.244489	2.05887
				0	0	2.83218
				0	0.0758759	1.83048
				0	0	1.17428
				0	0	1.05159
				0	0	2.10082
				0	0.244489	2.65275
				0	0.122244	2.58306
				0	0	1.23461
				0	1.46693	2.37614
				0	0	0.949741
				0	0.379379	1.48561
				0.390979	1.1002	4.10427
				0.136388	1.18482	1.41454
				0.418256	1.34469	0.14161
				0	0.261952	1.68984
				0	0.178411	0.605614
				0.400072	0.244489	1.78907
				0.554644	0	1.01487
				0.154574	0	1.60188
				0.0363702	0	0.139909
				0.0272777	0.366733	1.39314
				0.236406	0	1.87413
				0	0.244489	0.794287
				0.00909256	0	0.847519
				0	0	2.00588
				0.0545554	0.332136	1.33308
				0	0.456178	0.30504
				0	1.26945	0.826603
				0	0	0.409375
				0.0545554	0.338523	3.20056
				0	1.3493	0.234559
				0	2.03939	0.0478348
				0	0.977944	0.259673
				0	0	1.14284
				0	0.122244	0.499379
				0	0.366733	0
				0	0.488978	0
				0	1.34468	0
				0	0.505008	0
				0	0.22004	0
				0	0	0
				0	1.06226	0
				0	1.58917	0
				0	1.58918	0
				0	0.592415	1.23091
				0	0	0.717043
				0	1.71142	0.278998
				0	0.776606	0.292951
				0	0	0.272699
				0	1.34468	0.610011
				0	0	0.178665
				0	0	0.790195
				0	0	1.0478
				0	0.424639	1.63859
				0	1.34469	0.998443
				0	0.488978	2.4821
				0	0.187839	1.23162
				0	0	0.801299
				0	0.733467	3.30058
				0	1.34469	2.98308
				0	0.157171	2.69877
				0	1.1002	0.225682
				0	0.611222	2.19522
				0.100018	1.97276	0.845998
				0	0.402512	0.44565
				0	0.306611	2.59137
				0	0	3.05271
				0	0.0892054	2.04938
				0	0	1.08314
				0	0.200036	0.383153
				0	0	2.45377
				0	0.488978	2.76253
				0.0363702	0	0.985695
				0	0.440078	2.61625
				0	1.99281	2.76862
				0	0	0.273099
				0	1.25737	2.15609
				0	1.46693	1.08967
				0	1.58918	3.58294
				0.0272777	2.07816	1.17479
				0.00909256	2.07813	2.30886
				0	0.855711	1.34707
				0	0.45618	2.74669
				0	0.977951	0.564204
				0	1.07575	1.1458
				0	1.83366	0.188606
				0	0.244489	1.62484
				0.281868	0	0.833688
				0	0	2.69358
				0	0	1.71071
				0	0	1.22306
				0	0	1.03034
				0	0	1.09028
				0	0	2.18637
				0	0	0.95266
				0	0.244489	0.4106
				0	0	2.32944
				0	0.671549	0.488058
				0	0	1.60695
				0	0	0.783554
				0	0.930938	0.678845
				0.00909256	0	0.775306
				0	1.58918	0.581326
				0.127296	0	1.33725
				0	0.435926	2.26511
				0.0545554	0.488978	2.05657
				0	0	1.68575
				0.372793	1.9559	2.16734
				0.118203	0.611222	1.89608
				0.0545554	0.0536683	1.08307
				0.0363702	1.9559	1.72579
				0.0727405	1.32023	0.567181
				0.181851	0.133358	2.35214
				0.200036	0.977956	1.33475
				0.109111	0.0244489	1.94812
				0.136388	0	0.547924
				0.0545554	0	0.409729
				0.200036	0	1.21172
				0.181851	0.294899	1.6811
				0.372794	0	1.59119
				0.272776	0.300055	1.89442
				0.0272777	0	1.59362
				0.0363702	0.428648	0.901407
				0.309145	0	4.13748
				0	0	1.44987
				0.227314	0.569069	0.599183
				0.290962	0.366733	2.00126
				0.445534	0.673592	0.60237
				0.372793	0.740951	3.99352
				0.318239	0	1.56823
				0.0545554	0	0.849391
				0.100018	0	2.64708
				0.163665	1.58918	0.919151
				0.127296	0	1.4037
				0.118203	1.30834	1.3916
				0.300053	0	2.58272
				0.136388	0.244489	0.875952
				0.218221	1.22244	1.53259
				0.372794	1.22244	2.86611
				0.31824	1.1002	0.63633
				0.309146	0	1.64805
				0.272777	1.10019	0.950569
				0.345516	0.179624	4.29031
				0.263683	1.9559	2.4521
				0.254591	1.01556	0.793475
				0.0545554	1.2437	1.5764
				0.154574	0.0647176	2.17631
				0.29096	0.557633	2.19006
				0.227313	0.758759	3.85347
				0.318238	1.74371	1.7211
				0.50918	0.417317	1.56216
				0.245498	0.611222	2.33585
				0.209128	0	2.1011
				0.327331	0.733467	0.449375
				0.0909256	0	1.26613
				0.354609	1.9559	2.44759
				0.245498	1.58917	0.969083
				0.100018	0.948445	1.95062
				0.145481	0.237881	2.67562
				0.200036	0.611222	2.28306
				0.472812	0	2.93602
				0.245499	0.733467	1.00074
				0.490997	1.96251	1.09461
				0.200036	1.44164	2.30273
				0.272777	1.61362	0.354608
				0.381887	1.63687	1.82573
				0.372794	1.1451	1.48557
				0.418255	0.513424	2.19259
				0.290961	1.71141	2.38281
				0.272776	0.846308	1.41397
				0.345517	0.488978	2.13031
				0.245499	0.853214	0.920397
				0.509182	0.202078	0.369776
				0.190944	0.611222	1.87473
				0.609199	0.366733	2.88703
				0.372794	0.122244	2.58586
				0.454628	0.541079	3.42466
				0.754679	1.00018	1.46145
				0.318238	0.66427	1.57821
				0	0.773114	0.686362
				0	0.446027	1.14983
				0	0.332136	2.42043
				0	0	1.98356
				0	0	1.72888
				0.0181851	0.733467	1.64801
				0.263683	0.122244	2.13674
				0.327331	0.424637	0.576654
				0	0	2.39892
				0	0	1.87114
				0	0	1.66601
				0	0	3.11848
				0	0	1.52778
				0	0	2.96038
				0	0	0.524447
				0	0	1.06024
				0	0	4.14972
				0.29096	0	0.685028
				0.272776	0	2.33678
				0.891069	0	1.24082
				0.372795	0	0.545396
				0.254592	0	1.57171
				0.309147	0	1.96574
				0.118203	0	0.186962
				0.309147	0	2.57505
				0.418257	0	1.65292
				0.53646	0	1.85555
				0.263684	0	0.656928
				0.227313	0	3.91121
				0.00909256	0	2.15587
				0.0818331	0	0.598924
				0.163665	0	1.31867
				0.227313	0	1.22244
				0.0909256	0	1.40085
				0.181851	0	2.50015
				0.109111	0	1.13781
				0.154574	0	2.74594
				0.254592	0	3.49666
				0.381888	0	1.3652
				0.0909256	0	0.908732
				0.409164	0	2.00638
				0.172759	0	1.36163
				0.190944	0	1.58917
				0.872883	0	1.64151
				0.281869	0	2.33706
				0.518274	0	1.47852
				0.718309	0	0.586236
				0.381887	0	1.91722
				0.381888	1.36913	1.47861
				0.290961	2.025	3.33772
				0.509182	0.242901	1.87155
				0.100018	0.600106	0.790075
				0.418255	0	1.85062
				0.409164	0.488978	0.364832
				0.318239	0	0.981995
				0.745586	1.58917	3.30861
				0.363701	1.46692	2.17435
				0.445534	2.07814	1.16491
				0.190944	1.83367	3.03557
				0.127296	0	0.0694478
				0.218221	0.733467	0.765841
				0.118203	0.500091	1.77724
				0.691031	1.42728	0.633447
				0.509183	1.93145	3.09815
				0.490998	0.643513	1.44997
				0.672847	1.27982	2.6514
				0.481905	1.22963	2.27024
				0.654662	0.463242	0.383556
				0.781957	0.366733	1.29791
				0.300055	1.05618	1.1838
				0.691033	0.366733	1.44187
				0.618293	0.303503	2.49823
				0.281869	0	1.5882
				0.418256	0	2.36822
				0.354608	0.855711	0.803868
				0.172759	1.10019	2.66906
				0.436441	0.733464	2.56712
				0.263684	0.414568	1.41231
				0.100018	0.22004	1.08131
				0.581922	1.1002	3.2139
				0.363702	0.323588	1.55121
				0.31824	0.488978	3.39355
				0.518274	1.58917	4.17943
				0.327332	0	3.93333
				0.663754	0.855711	1.41051
				0.245499	0.122244	2.42432
				0.472812	0.611222	2.71726
				0.227313	0.244489	4.08643
				0.436441	0	1.39295
				0.145481	0.208146	2.31919
				0.818327	0.122244	3.77339
				0.372793	0.244489	0.906377
				0.327331	0.733467	2.54885
				0.318239	0.0892054	0.952032
				0.936531	0.122244	1.45752
				0.554645	0.761677	1.65714
				0.245499	0.793585	2.20634
				0.400072	0.564965	1.23973
				0.345517	1.63907	0.86968
				0.82742	1.69054	1.97081
				0.591015	0.348844	3.35802
				0.209129	0.129435	2.21
				0.163665	0.375676	2.80833
				0.645571	0	1.05662
				0.309147	0.366729	2.6177
				0.35461	0	1.96425
				0.318238	0.366733	1.51413
				0.68194	0	1.8383
				0.290962	0	1.8669
				0.472812	0.85869	0.736301
				0.636475	1.83366	2.5609
				0.745588	0	0.596839
				0.800142	0.244489	2.40714
				0.563737	0.977944	3.11198
				0.281869	0.611222	0.800532
				0.327332	0	2.66941
				0.0454628	0	0.996891
				0.181851	0.244489	1.02118
				0.29096	2.07816	2.8005
				0.309146	0.396068	1.11967
				0.163666	1.1002	1.98035
				0.181851	0.488978	1.94341
				0.100018	0.300055	2.52472
				0.309146	0.0666788	0.802352
				0.290962	0.626268	1.41564
				1.06382	0.258871	0.733464
				0.891067	1.26626	1.51957
				0.318239	2.06567	1.09212
				0.436442	1.58248	3.38323
				0.809236	0	1.62188
				0.891065	1.46692	0.383554
				0.709218	0.289526	1.27535
				0.190944	0.66012	1.51369
				0.709217	0.67556	2.89065
				0.227313	0	0.530592
				0.145481	0	2.303
				0.454626	0.301425	1.4791
				0.636477	0.0244489	0.616874
				0.272776	0	0
				0.400072	0.488978	0
				0.345517	0.366733	3.0013
				0.345516	0.733467	3.39954
				0.372795	0.133358	3.10586
				0.436443	1.15097	1.68265
				0.245499	1.39081	1.77124
				0.309146	1.32854	2.0526
				0.272777	0.572104	1.91205
				0.200036	0.600109	1.95965
				0.281869	0.846308	0.56323
				0.791049	1.62829	1.57596
				0.363701	0	3.03636
				0.400073	0	0.997693
				0.190944	0.471512	1.25207
				1.02745	0.621848	0.839796
				0.727403	0	2.83949
				0.6092	0.783701	2.58941
				0.363702	0.733467	1.07162
				0.263683	0	0.886105
				0.418258	0.244489	1.39609
				0.363702	0	3.32108
				0.472812	0.118483	1.16444
				0.327332	0	1.35277
				0.181851	0	1.99717
				0.581922	0	2.69497
				0.545552	0	1.93844
				0.472812	0	2.42778
				0.200036	0	2.9583
				0.445535	0	1.09681
				0.90016	0.366733	2.84131
				0.209129	0.733467	0.833096
				0.518275	0	1.03869
				0.181851	0	2.57783
				0	1.10019	1.21174
				0.936529	1.59339	1.4654
				0.481905	1.1002	2.48171
				0.691031	0.855711	2.80857
				0.481905	0.122244	0.729006
				0.545553	0	1.9015
				0.645569	1.58918	3.13347
				0.263683	0.122244	1.78678
				0.572831	0.297349	1.51326
				0.209128	0.366733	2.06774
				0.490997	0.611222	2.36156
				0.372793	0.244489	3.20293
				0.336423	1.46693	2.93554
				0.727402	0.611222	1.5559
				0.245498	0.212319	2.62354
				0.127295	0.977944	1.08189
				0.118202	1.26945	3.1638
				0.227314	0	1.05467
				0.500088	0.122244	2.36243
				0.227314	0.122244	2.21599
				0.318239	0	0.821885
				0.39098	1.22244	2.62324
				0.591015	0.855711	2.32263
				0.390979	0	0.842704
				0.272777	0.488978	3.32851
				0.300055	0	0.787002
				0.354609	0	2.81161
				0.190942	0	0.673454
				0.190943	0	0.59552
				0.845607	0.104781	2.82647
				0.163666	0.151752	2.02526
				0.481904	0	2.27627
				0.581922	0	1.07679
				0.472812	0	2.69138
				0.636479	0	0.0559424
				0.53646	0	1.4094
				0.345517	0	0.87845
				0.681939	0.161005	1.63891
				0.481904	0	0.254268
				0.100018	0.359249	0.44476
				0.281869	0.116492	3.76095
				0.400073	0.96548	2.76895
				0.245498	0	1.64639
				0.0545554	0	1.51356
				0.318238	0	4.03404
				0.463721	0	2.92584
				0.454628	0	2.38286
				0.481903	0	1.74251
				0.481904	0	3.19247
				0.554645	0	3.29025
				0.454626	0	0.601817
				0.118203	0	2.85175
				0.136388	0	2.06036
				0.25459	0	1.229
				0.309147	0	2.22842
				0.200036	0	2.41235
				0.245498	0	1.97028
				0.46372	0	0.335654
				0.254591	0	3.13954
				0.336425	0	1.98417
				0.209129	0	2.00766
				0.509183	0	1.67037
				0.409165	0	3.37156
				0.427349	0	1.98315
				0.345516	0.375678	1.76626
				0.554645	0.986379	1.29635
				0.400072	0	1.75005
				0.336425	1.46692	1.41853
				0.572827	0	2.95266
				0.400071	0	1.41766
				0.509183	0	3.35679
				0.209129	0	2.34957
				0.490996	0	0.981995
				0.536461	0	1.38522
				0.309146	0	2.75572
				0.6092	0	2.06327
				0.427349	0	1.77542
				0.500089	0	2.10409
				1.00927	0	1.03598
				0.754679	0	2.33375
				0.372793	0	1.76651
				0.363702	0	0.813753
				0.627384	0	0.866527
				0.381888	0	1.22593
				0.190944	0	2.37375
				0.145481	0	0.954716
				0.336425	1.34468	2.3539
				0.227313	1.83366	0.583198
				0.445534	0	2.57334
				0.263684	0	1.92735
				0.53646	0	0
				0.600108	0.244489	1.36424
				0.336425	0	0.972265
				0.272777	0	2.9096
				0.263684	0	3.96214
				0.627383	0	2.14445
				0.227314	1.71141	1.01556
				0.400071	0	2.66026
				0.300054	0	2.84604
				0.454625	0	1.61615
				0.336424	0	0.225987
				0.472813	0	0.939669
				0.627383	0	2.34068
				0.245498	0	1.3805
				0.327331	0	1.0893
				0.363701	0	1.56961
				0.390979	0	0.605257
				0.00909256	0	2.66911
				0.109111	0	3.34387
				0.209129	0	1.22504
				0.681941	0	1.74971
				0.691031	0	3.3818
				0.154573	0	0.974459
				0.163666	0	2.13016
				0.463721	0	2.10274
				0.200036	0	1.07344
				0.136388	0	2.83734
				0.218221	0	1.46693
				0.563738	0	0.959747
				0.736497	0	2.66657
				0.891069	0	0.282102
				0.372794	0	3.09612
				0.636478	0	1.95762
				0.345517	0	1.07406
				0.572829	0	0.610009
				0.35461	0	0.675755
				0.809236	0	0.47228
				0.190944	0	1.07954
				0.454626	0	2.49929
				0.500088	0	0.762341
				0.554645	0	2.36057
				0.227314	0	0.261433
				0.691031	0	0.876264
				0.57283	0	0.467341
				0.281869	0	1.25686
				0.836512	0	1.97041
				0.554644	0	2.03369
				0.772864	0	1.34583
				0.336423	0	2.69026
				0.236406	0	2.18293
				0.309147	0	1.95301
				0.309146	0	1.93947
				0.254591	0	1.62705
				0.309146	0	0.339658
				0.618293	0	1.68527
				0.363702	0	2.54847
				0.68194	0	0.511928
				0.400072	0	1.05151
				1.0911	0	0.64235
				0.881975	0	2.32264
				0.918345	0	0.545833
				0.381886	0	1.9044
				0.64557	0	1.91949
				0.981992	0	1.01752
				0.591015	0	0.840522
				0.600107	0	1.18345
				0.709218	0.122244	1.81978
				0.42735	0	1.3362
				0.809236	0	0.65358
				0.554644	0	0.372794
				0.618293	0	1.10993
				0.518274	0	0.693755
				0.300055	0	1.53466
				0.400072	0	1.27002
				0.400073	0	1.46026
				0.636477	0	0.400071
				0.290962	0	1.57001
				0.218221	0	0.468168
				0.400071	0	1.92754
				0.218221	0	2.20851
				0.272777	0	2.27863
				0.18185	0	0.85778
				0.281869	0	1.0223
				0.354609	0	2.0506
				0.263683	0	0.556946
				0.472813	0	1.05056
				1.00927	0	3.46158
				0.263684	0	2.36235
				0.809236	0	1.45354
				0.50009	0	3.59701
				0.218221	0	0.486754
				0.854695	0	1.10778
				0.254591	0	2.46323
				0.509182	0	1.46693
				0.0909256	0	2.23373
				0.418256	0.112265	1.22687
				0.600109	0	2.30106
				0.163666	0	1.47996
				0.263684	0	0.676266
				0.654662	0	1.98144
				0.409164	0	2.86656
				0.400072	0	2.23854
				0.363702	0	2.09895
				0.181851	0	1.88483
				0.627384	0	3.8123
				0.86379	0	0.831369
				0.518274	0	1.85702
				0.272777	0	2.1819
				0.18185	0	2.60356
				0.209129	0	1.4551
				0.227313	0	3.29339
				0.827418	0	2.49826
				0.509181	0	2.17943
				0.309147	0	1.59159
				0.263683	0	1.11725
				0.363702	0	1.55814
				0.172759	0	1.72348
				0.29096	0	2.10274
				0.327331	0	2.49189
				0.309147	0	1.14211
				0.209129	0	0.221745
				0.445536	0	0.161497
				0.418257	0	2.32263
				0.245499	0	0.701467
				0.418257	0	2.85397
				0.436442	0	1.75181
				0.0909256	0	0.795191
				0.581921	0	0.345516
				0.136388	0	2.27373
				0.372795	0	1.99399
				0.654662	0	1.31042
				0.281869	0	1.23682
				0.500089	0	3.5408
				0.127296	0	2.40719
				0.190944	0	2.41943
				0.227313	0	1.05151
				0.190944	0	2.53891
				0.227314	0	1.2512
				0.163666	0	1.80032
				0.281869	0	1.94467
				0.609199	0	1.30976
				0.79105	0	1.43247
				0.200036	0	1.02636
				0.536461	0	1.36866
				0.663756	0	0.934882
				0.691031	0	1.44026
				0.109111	0	1.44987
				0.254591	0	3.95524
				0.209129	0	1.2685
				0.418257	0	0.286179
				0.309145	0	2.33706
				0.254592	0	1.90351
				0.118203	0	2.00324
				0.691032	0	4.03193
				0.236407	0	0.77607
				0.945621	0	2.88549
				0.290961	0	3.77118
				0.57283	0	2.6445
				0.436442	0	1.27077
				0.918345	0	1.21262
				1.00927	0	1.76478
				0.79105	0	2.05743
				0.236407	0.0297351	0.639648
				1.00018	0	0.337685
				1.00927	0	1.81226
				0.518274	0	2.19469
				0.509183	0	2.08592
				0.100018	1.21246	2.23574
				0.172759	0	1.22125
				0.227313	0.100018	1.40588
				0.118203	0	1.3811
				0.227313	0	3.72621
				0.154574	0	2.0372
				0.272774	0.186826	1.31775
				0.0636479	1.79816	2.62354
				0.245498	1.21181	3.44061
				0.154574	0.088016	1.98253
				0.254591	0	1.98905
				0.527368	0.308828	3.10353
				0.581922	0.0488978	1.10536
				0.372794	0	3.96214
				0.290962	0.269437	3.37393
				0.418256	0.733467	1.45462
				0.627384	0.0758759	1.11522
				0.481903	0.761669	2.09416
				1.00018	0	2.27787
				0.536459	0	1.78715
				0.800144	0.244489	1.72782
				0.281869	0	1.80937
				0.354609	0.244489	3.05089
				0.545553	0.611222	1.21662
				0.68194	0	3.56346
				0.509183	0	2.38267
				0.563739	0	0.424828
				0.490997	0	1.80166
				0.218221	0	1.47275
				0.300055	0	0.489561
				0.345517	0.244489	2.61106
				0.64557	0.423154	1.65398
				0.218221	0.733467	3.72974
				0.254591	0.747302	1.31681
				0.145481	0	2.92337
				0.563737	0.488978	1.04178
				0.809235	0.122244	2.58921
				0.654662	0	2.00969
				0.500091	0	0.155781
				0.0454628	0.244489	1.18821
				0.154574	0	0.921463
				0.190944	0.488978	0.632157
				0.136388	0	3.48557
				0.100018	0	1.11838
				0.200036	0	1.7006
				0.709217	0.8557	2.3144
				0.363702	0	0.393649
				0.709218	0.244489	2.90998
				0.263684	0	2.0095
				0.663754	0	0.93327
				0.736497	0.8557	3.1088
				0.109111	0.647176	2.97936
				0.18185	0.44394	2.76127
				0.709218	1.10019	1.68372
				0.381887	0.187839	3.37035
				0.336424	0.0386035	1.60487
				0.318239	1.32024	2.62733
				0.445536	1.83366	2.06598
				0.500088	1.13813	1.35192
				0.354609	0	2.5438
				0.463721	0.611222	1.9998
				0.42735	0	0.868945
				0.436442	0.122244	3.65406
				0.909252	0.122244	0.382678
				0.627383	0	3.26149
				0.572828	0.366733	2.1977
				0.327332	0.352064	0.175772
				0.836511	0	0.440079
				0.418258	0.855711	2.32952
				0.200036	0.244489	1.6532
				0.336425	0.720817	1.36576
				0.309147	1.22244	1.00638
				0.445535	1.40025	2.95991
				0.372795	0.468938	3.01938
				0.463718	0.366733	1.35817
				0.827418	0.505495	1.2888
				0.581921	0	1.98572
				0.145481	0.122244	3.25803
				0.272777	0.290619	2.27175
				0.272776	0.244489	0.668919
				0.0909256	0	1.29837
				0.527366	0.314343	1.3673
				0.0818331	0.488978	1.52884
				0.0636479	0.178411	1.14925
				0.627384	1.66252	2.0184
				0.181851	0.654173	1.24837
				0.600107	1.33466	0.847053
				0.718309	0.488978	1.38184
				0.209128	0	4.15407
				0.345517	0.644945	2.25139
				0.109111	0.0965088	3.06438
				0.209129	0	1.2027
				0.418257	0	0.244488
				0.290962	0	3.6361
				0.209129	0.8557	0.330463
				0.354609	0	2.73227
				0.527367	0	0.321296
				0.245498	0	1.21824
				0.536461	0.855711	3.34756
				0.736495	0	2.04789
				0.700125	0.169262	2.61327
				0.454626	0.366733	0.85626
				0.245498	0	2.69829
				0.272777	0	3.50739
				0.609198	0	1.99717
				0.35461	0	1.98764
				0.0545554	0.122244	1.36304
				0.53646	0	2.37806
				0.327331	0.488978	1.99359
				0.436441	0	2.29638
				0.300055	1.1002	2.67416
				0.490995	0	3.71071
				0.390978	1.1442	0.912928
				0.345517	0.465966	0.539312
				0.209129	2.0026	2.41459
				0.372793	0	2.62529
				0.236406	0	1.74802
				0.609198	0	0.50451
				0.472813	0	2.44208
				0.545553	0	0.947994
				0.463721	0	1.24993
				0.500091	0	2.17435
				0.800145	0	2.0184
				1.08201	0	1.72599
				0.472812	0	3.92148
				0.327332	0	1.30694
				0.218221	0	2.29804
				0.318239	0	1.42149
				0.209129	0	1.85296
				0.591013	0	1.45572
				0.481905	0	1.30852
				0.42735	0	0.314341
				0.445535	0	2.13889
				0.290962	0	1.49262
				0.245499	0	3.08104
				0.263684	0	1.94072
				0.518274	0	3.1167
				0.300054	0	0.906474
				0.200036	0	2.19431
				0.154574	0	1.86986
				0.481903	0	2.80698
				0.845604	0	3.41639
				0.563738	0	3.19162
				0.445535	0	0.247331
				0.409164	0	2.29323
				0.581923	0	2.17133
				0.200036	0	1.27741
				0	0	2.48991
				1.02745	0	2.88472
				0	0	1.86138
				0	0	2.9629
				0	0	1.72044
				0	0	1.3889
				0	0	0.73802
				0	0	2.37315
				0	0	1.47412
				0	0.175394	2.42529
				0	0.212319	2.93619
				0	0	1.72888
				0	0	2.66772
				0.00909256	0.449059	1.04973
				0	0.775549	1.08067
				0	0.366733	0.892912
				0	1.9559	1.39985
				0	0.366733	1.59159
				0	0	2.73595
				0.481904	0.122244	2.7961
				0.663756	0.930938	0.574625
				0.0909248	0	2.78
				0.163666	0.611222	1.35906
				0.300055	0	0.770838
				0.0181851	0.488978	2.07914
				0.545552	0.516418	0.877116
				0.172759	1.83366	1.36068
				0.263683	0.122244	0.691273
				0.336425	0.122244	0.0776071
				0.145481	0.0224531	2.74095
				0.236407	0.295176	0.691031
				0.581921	2.0048	0.265819
				0.454626	0.528664	0.585424
				0.409165	0.402512	0.00277128
				0.518274	0.747306	0
				0.309147	1.07336	0
				0.227314	0.586771	0
				0.745587	0.475759	0
				0.290962	0.22004	0
				0.136388	1.1002	0
				0.190944	0	0
				0.472812	0.244489	0
				0.490997	0.611222	0.16345
				0.645569	0.977944	0.0302807
				0.6092	1.46693	0.539052
				1.01836	0.396072	2.1225
				0.46372	0.955908	0.981066
				0.936531	1.96702	0.701162
				0.454626	0.466752	1.14284
				0.318238	0.244489	1.76031
				0.600107	0.677046	1.08314
				0.809236	0.466752	1.34988
				0.700124	0.838248	0.105669
				1.00927	1.42378	1.40672
				0.254591	0.977956	0.916082
				0.281869	0.348844	2.32696
				0.372793	1.07774	2.54357
				0	0.611222	0.464913
				0.64557	0	1.41554
				0.463719	0.122244	2.262
				0.300055	0.244489	1.45645
				0.509182	1.71141	0.90111
				0.563737	0.684567	0.87349
				0.772864	0	2.34054
				0.236406	0.318897	2.7032
				0.309146	0.616108	1.25393
				0.363702	0	2.70499
				0.345517	0	1.53592
				0.545552	0.977956	2.14248
				0.554644	0.830338	3.7792
				0.572831	0.391182	1.93696
				0.200036	0.611222	0.898324
				0.227314	0.212319	1.63574
				0.345516	1.69261	1.16706
				0.472812	0.122244	0.369978
				0.463719	0.733467	2.51473
				0.309147	0.424639	1.36649
				0.945623	0.611222	0.940856
				0.309145	1.3417	3.71059
				0.500088	0.198397	3.13132
				1.04564	0	0.775307
				0.609199	1.17992	0.483774
				0.581923	0.813845	2.08458
				0.763774	0.488978	0.840683
				0.345517	0	0.578715
				0.118203	0.122244	1.01989
				0.39098	0.289526	1.73609
				0.490998	0.421064	2.1569
				0.872883	0.733467	1.91595
				0.86379	0	1.44357
				0.381886	1.95591	1.90655
				0.81833	0.366733	1.30976
				0.372795	0.0805024	2.12751
				0.300055	0.244489	1.14718
				0.281869	0.488978	1.65499
				0.263684	0	1.0829
				0.263683	0	2.35059
				0.418257	0.244489	1.73853
				0.490998	0	2.10037
				0.336425	0.244489	1.10376
				0.327331	0.244489	1.69931
				0.545554	0.244489	0.266507
				0.309146	0.8557	1.326
				0.463719	0	0.980794
				0.154574	0.244489	2.01803
				0.42735	0.977956	3.9607
				0.672847	0.122244	1.85296
				0.691033	0	1.04413
				0.909251	0.488978	0.408646
				0.109111	0	2.12811
				0.654661	0	1.77671
				0.481903	0.104781	0.745587
				0.0909256	0	2.0802
				0.418258	0.244489	0.784636
				0.281869	0.366733	2.69511
				0.591013	0.122244	1.2027
				0.281869	0	3.09391
				0.254592	0.323588	3.87346
				0.745588	0	1.91213
				0.227313	0.244489	1.96398
				0.100017	0.122244	0.534958
				0	0	1.02432
				0	0.122244	2.35001
				0	1.1002	1.74842
				0	0	1.84989
				0	0.488978	2.96995
				0	0.244489	1.76528
				0	0	1.05521
				0	0.8557	1.34753
				0	0	0.502947
				0	0	0.0200036
				0	0.366733	2.39664
				0	0.122244	1.88375
				0	0.488978	2.35535
				0	1.00369	0.956692
				0	0.295176	1.92693
				0	1.99224	3.26635
				0	0.129435	0.257492
				0	0.381702	1.20642
				0	0.488978	2.25086
				0	0	1.98572
				0	0.8557	3.2805
				0.572828	0.80502	1.47996
				0.327332	0	2.66507
				0.300054	0.477443	2.34666
				0.654661	0.611222	1.91339
				0.409164	0.488978	0.807243
				0.18185	0	1.26884
				0.591015	0.404153	2.53569
				0.363702	0.122244	2.67067
				0.318239	1.83367	2.59273
				0.127296	1.36576	1.09639
				0.909253	0.202078	1.7666
				0.609199	0.338523	3.0953
				0.709217	0	1.00656
				1.05473	0.300052	3.00523
				0.691035	0.267616	4.23151
				0.718312	0.8557	1.5708
				1.08201	0.366733	2.82129
				0.545553	0.122244	4.26439
				1.08201	0	2.16771
				0.563737	0.611222	1.65962
				0.68194	0	1.62897
				0.136388	0	1.60968
				0.418258	0.733467	2.39308
				0.627383	0	0.248164
				0.309146	0.733467	2.85456
				0.190944	0.488978	1.67482
				0.336425	0.834631	2.86051
				0.254591	1.71141	1.91395
				0.327331	1.1002	0.597551
				0.309147	0.122244	1.00177
				0.345517	0.366733	1.51704
				0.318238	0.366733	1.9131
				0.29096	0.611222	0.145481
				0.145481	0.261952	2.07425
				0.100018	0.366733	2.10037
				0.490997	0.244489	0.785853
				0.42735	0	2.27747
				0.154574	0.132024	3.88391
				0.509181	0.122244	2.95977
				0.127296	0	1.09192
				0.145481	0.0846308	1.90701
				0.46372	0	1.20254
				0.372794	0	2.42819
				0.227314	0.785852	4.23623
				0.263683	0.733465	3.47411
				0.209129	0.366733	1.47795
				0.518273	0.830338	2.78417
				0.209129	1.71142	1.46503
				0.691031	0.761677	1.62566
				0.436441	1.58917	1.60938
				0.118203	0.841324	2.13421
				0.163666	0	1.18483
				0.181851	0	1.49814
				0.309146	0	1.32588
				0.581922	0.977956	1.54622
				0.509183	0	1.25918
				0.363702	0.977956	1.71865
				0.0818331	1.80598	0.927467
				0.563736	1.35408	0.673762
				0.390978	0.244489	1.60968
				0.218221	1.22879	3.04669
				0.327332	0	1.15004
				0.363701	0	2.25278
				0.754681	0	0.65233
				0.809236	1.34718	0.923524
				0.35461	0.488978	0.702255
				0.754679	0.214673	1.89948
				0.39098	0.9335	0.763143
				0.754679	0.122244	1.15228
				0.436441	0.49319	1.46921
				0.436442	0.394411	0.969996
				0.345517	0.366733	0.624913
				0.327331	0.244489	2.10996
				0.654663	0.611222	1.89138
				0.591014	0.244489	2.6185
				0.618292	0	1.30976
				0.309145	0.611222	1.16163
				0.436442	0	1.67437
				0.672845	0.611222	1.1661
				0.727403	0	1.73715
				0.672849	0	2.96142
				0.400072	0	1.05201
				0.290961	0.122244	1.12115
				0.818329	0.488978	0.995967
				0.454628	0	0.880156
				0.645569	1.48849	0.425882
				0.409164	0	0.665236
				0.309147	0	1.2991
				0.3637	0	1.35702
				0.136388	0.733467	0.893448
				0.509182	0	0.152629
				0.254592	1.58917	0.821542
				0.118203	0	1.11322
				0.53646	1.34469	2.12655
				0.372795	0.611222	1.22572
				0.400072	0.855711	0.518869
				0.527366	0.169262	2.06803
				0.518275	0.4509	0
				0.691032	0.787793	0.273782
				0.545552	1.21246	0.422475
				0.172759	0.244489	0.686699
				0.345516	0.832581	1.84413
				0.154574	0	0
				0.345517	0	0
				0.100018	0.733467	2.29181
				0	0	0.691273
				0.672847	0	2.08658
				0.427348	0.611222	0.272326
				0.263684	0.488978	1.11067
				0.53646	0	1.98356
				0.209128	0.611222	1.235
				0.3637	0.611222	0.603153
				0.300054	1.9559	0.702385
				0.409164	0.855711	1.14471
				0.527366	0	0.741991
				1.03655	0.122244	1.15861
				0.581921	0	1.34468
				0.509182	0.733467	2.35214
				0.472812	0	0.77393
				0.309145	0.733467	0.467496
				0.245498	0.758759	0.726429
				0.200036	0.416292	1.70888
				0.627384	1.80598	2.2345
				0.281869	1.83365	0.51396
				0.481905	0.505497	1.69584
				0.509181	0.611222	1.95438
				0.363702	0.611222	1.54903
				1.0911	0.122244	1.74363
				0.172758	0	1.61445
				0.181851	0	0.928607
				0.436442	0.488978	2.08396
				0.290961	0	1.33437
				0.290962	1.46692	1.25356
				0.254591	0	0.227851
				0.581923	0.598353	2.01994
				0.400072	0.366733	2.79
				0.254591	0.266712	2.01516
				0.209129	0.611222	1.64738
				0.863789	1.22243	0.999303
				0.909253	0	0.784299
				0.681941	0	1.66783
				0.518274	0	1.19965
				0.345517	0.488978	0.534382
				0.39098	1.24887	0.239647
				0.409164	0.176032	1.65737
				0.400072	0	2.1887
				0.42735	0.855711	1.37879
				0.0272777	0.649297	0.646443
				0.209128	0.336796	1.74455
				0.454626	2.07814	2.3657
				0.609199	0.670851	2.15939
				0.754679	0.929053	2.01118
				0.42735	1.10019	1.31168
				0.218221	0.339567	0.914712
				0.672848	0.0666788	3.18016
				0.263684	0.246984	2.36793
				0.445535	0.122244	0.201872
				0.472812	1.83367	2.88698
				0.6092	0.366733	1.94957
				0.781957	0	3.13909
				0.709219	1.6241	2.07815
				0.290961	0.806813	0.820024
				0.200036	1.71142	0.853531
				0.163666	0.244489	1.06657
				0.190944	0.366733	3.35276
				0.82742	0.855711	1.18923
				0.327331	0.366733	1.23202
				0.290962	0	0.603648
				0.745587	0.855711	3.45957
				0.190943	0.366733	1.71358
				0.309146	0	2.45428
				0.100018	0.0268341	2.34725
				0.618292	0.718496	1.6804
				0.818328	0.83126	3.18846
				0.500089	1.15386	2.95981
				0.300055	0	1.12122
				0.836511	0.366733	2.00588
				0.509183	0	1.83366
				0.545553	0	3.64406
				0.818327	0.122244	2.55519
				0.381888	0	0.609122
				0.581922	0.733467	1.64343
				0.390979	0.733467	2.35663
				0.500089	0	3.31947
				0.636478	0.855711	0.705643
				0.736497	0.977944	1.04112
				0.200036	0	1.13704
				1.06383	0.416292	1.58194
				0.6092	1.83367	1.21262
				0.436443	0.628681	2.97527
				0.154574	0.488978	3.09226
				0.100018	0.611222	1.30694
				0.32733	0.244489	2.52448
				0.518276	0.995419	1.1617
				0.71831	0.488978	0.838761
				0.71831	0	1.60355
				0.236407	0.528092	0.457605
				0.272777	0.366733	4.19609
				0.236406	1.46692	2.4496
				0.290962	1.0024	0.943026
				0.163666	1.3872	3.40969
				0.0818331	1.01557	2.00624
				0.672846	0.0244489	3.34373
				0.254592	0.122244	2.4908
				0.218221	0	1.53515
				0.418256	0	2.39975
				0.845603	0	1.90994
				0.29096	0.244489	2.75359
				0.472811	0	1.8312
				0.781956	1.71142	1.72994
				0.490996	0.488978	1.14992
				0.309145	0.855711	2.7049
				0.254592	0.122244	1.55009
				0.136388	0.169262	2.40096
				0.0636479	1.04609	1.50291
				0.309145	0	1.41584
				0.409164	0.244489	0.287604
				0.345517	0.90016	2.29638
				0.218221	0.187839	1.97549
				0.418255	0	0.76431
				0.418256	1.34468	2.18685
				0.336425	1.46693	3.74066
				0.254592	0.977956	1.08605
				0.381888	1.22244	1.75059
				0.836512	0	0.925004
				0.418257	0.766806	1.30557
				0.554643	1.72888	3.5409
				0.736496	0.733467	1.32023
				0.627384	1.83367	0.344926
				0.981993	1.58917	0.834901
				0.900162	1.20021	1.96701
				0.290962	1.6697	0.687139
				0.127296	0.366733	1.16098
				0.18185	0.660116	0.634011
				0.527368	0.592412	1.44627
				0.227314	0.419119	1.08072
				0.245498	0.208146	1.25847
				0.245499	0.677046	0.805022
				0.463718	0.8557	1.74156
				0.381887	0	2.77772
				0.390979	0	1.69535
				0.309146	0.483015	1.10636
				0.0181851	0.366733	1.59515
				0.345517	0.366733	1.05151
				0.581923	0.216433	1.3734
				0.581923	1.68397	1.4692
				0.618293	0.507785	1.21401
				0.209129	1.37042	0.801837
				0.136388	1.71142	1.6293
				0.318239	1.35907	0.761217
				0.0818331	0.643511	1.78092
				0.236407	0.733467	0.23372
				0.472812	1.71141	1.07292
				0.200036	0	0.537305
				0.645569	1.34469	0.714777
				0.581922	0.7668	1.96498
				0.563736	0.488978	1.35843
				0.300055	1.71142	1.81598
				0.318239	1.32472	0.802398
				0.445534	1.30228	0.436442
				0.236406	1.04653	1.72639
				0.327331	0.44008	2.32866
				0.42735	0.537873	1.5548
				0.154574	0.417317	0.125737
				0.245499	0.559751	2.78034
				0.563736	0.122244	0.622282
				0.209129	0.237881	2.2387
				0.0909256	0.611222	1.82899
				0.227313	0.733467	0.163396
				0.6092	0.253892	1.5251
				0.18185	0.452136	2.97287
				0.190944	0.366733	0.501078
				0.50009	0.733467	0.994578
				0.227314	0.122244	1.34863
				0.190944	0	0.370948
				0.118203	0	1.2108
				0.345517	0	2.78202
				0.436443	1.1774	1.50308
				0.245499	0.921786	1.10019
				0.163665	1.83366	0.851765
				0.0818331	1.22244	3.22754
				0.945623	0	0.837223
				0.381887	0.244489	0.868924
				0.118203	1.05619	1.56252
				0.263683	0.682879	3.00541
				0.572831	0.488978	0.905125
				0.327332	0.733467	1.83168
				0.200036	0.977956	2.41106
				0.627384	0.323588	1.57276
				0.663756	0.996648	2.53672
				0.400071	0.733467	2.99129
				0.209129	0	1.12578
				0.572828	0	1.00093
				0.509182	0.855711	1.88605
				0.436443	0	1.80729
				0.427349	0.456683	0.888231
				0.254592	1.22243	1.21122
				0.645569	0	4.10152
				0.836512	0.0224531	0.343448
				0.354609	1.34469	0.58353
				0.327331	0.611222	0.209129
				0.863792	0	1.40152
				0.654661	0	0.435723
				0.309147	0	3.49786
				0.454627	0.295176	0.726655
				0.209128	0.685026	1.90522
				0.272776	0.829972	2.5511
				0.272776	0.0805024	0.763774
				0.336423	0	1.79788
				0.309147	0	1.22504
				0.35461	0	2.20725
				0.136388	0	0.927436
				0.563738	0	2.8005
				0.336423	0.244489	3.26227
				0.127296	1.34468	0.586236
				0.700124	0.733467	1.13704
				0.327331	0.41517	2.35756
				0.272777	1.83367	0.818484
				0.490997	0.977956	1.26945
				0.400071	1.25737	2.31309
				0.65466	0.793585	1.23641
				0.390979	0.193018	1.31429
				0.263683	1.27623	2.1903
				0.718308	0	2.83223
				0.309147	1.95591	3.55613
				0.336425	0.601996	2.31493
				0.612206	0	1.34546
				0.236407	0	2.70301
				0.390979	1.83366	2.16619
				0.127296	0	0.200766
				0.136388	0.244489	0.127648
				0.127295	0.611222	3.0149
				0.145481	1.36853	1.08201
				0.136388	0.314343	0.978794
				0.336424	1.1002	1.50594
				0.0272777	0.244489	1.9486
				0.490998	0.122244	3.05609
				0.309145	0.488978	1.17247
				0.527368	0.611222	0.93368
				0.527367	0	1.63922
				0.35461	0	2.4507
				0.218221	0.122244	2.80089
				0.318239	0	1.83913
				0.272777	1.52335	1.94755
				0.300053	1.83366	2.24022
				0.400072	0	3.14124
				0.300054	0	1.57431
				0.381887	0.733467	3.64064
				0.836512	0	2.35235
				0.618292	0	1.6466
				0.645569	0.244489	3.52452
				0.672847	1.43872	2.68017
				1.00927	0	0.673253
				0.936529	0.122244	2.25373
				0.53646	0	2.12197
				0.754681	0	1.664
				0.31824	0	1.05157
				0.854698	0	1.75005
				0.691032	0.8557	0.487655
				0.254591	0	1.24568
				0.490998	0.468936	1.55397
				0.809237	1.58917	1.58857
				0.754678	1.19799	1.67315
				0.42735	0.501846	0.725404
				0.463719	0.977944	0.923828
				0.427349	1.88605	1.6048
				0.654663	0.0846308	1.7743
				1.05473	0.488978	1.48213
				0.691035	0	1.87804
				0.600108	0.161005	0.98336
				0.881975	0.244489	0.588224
				0.791049	0	2.69633
				0.263683	0.244489	0.535106
				0.145481	1.22243	2.07449
				0.691031	0.366733	1.58917
				0.46372	0.488978	1.73789
				0.345517	0	1.90033
				0.109111	0.488978	0.673764
				0.400072	1.18822	1.58503
				0.245499	0.800144	2.6514
				0.436442	0.733463	0.797388
				0.272776	0.977956	0.475285
				0.372794	1.10019	0.922983
				0.345517	0.606231	0.024092
				0.400072	0.846308	1.04902
				0.572829	0.0169262	0.742142
				0.290962	2.05688	0.618204
				0.381887	1.03641	0.368698
				0.745588	0.287743	0
				0.354609	0.122244	0.0896457
				0.245498	1.34468	0.396071
				0.472812	0.488978	0.151752
				0.518274	0	0.865109
				0.154574	0	0.14105
				0.127296	0	0
				0.518276	0	0.75852
				0.545552	0.122244	1.22561
				0.309147	0.366733	0.736494
				0.627387	0	1.44059
				0.390979	0	0.785003
				0.100018	0.977956	1.27729
				0.236407	0.244489	0.853485
				0.472812	0.366733	2.52605
				0.200036	0.977956	1.74514
				0.536459	2.0107	1.06204
				0.772865	0.705787	0.921095
				0.445535	1.8768	1.85366
				0.700125	0.727823	3.10451
				0.481904	0.617183	1.0169
				0.463719	0.246984	2.15492
				0.309146	0.169262	0.19269
				0.545553	0	1.33712
				0.418256	0.134171	2.36128
				0.68194	0.677046	3.82328
				0.0636479	0.733467	1.3805
				0.281869	0	1.11973
				0.300054	0	1.34943
				0.381886	0	0.0981064
				0.290962	0	1.05777
				0.227314	0.244489	0.944416
				0.190944	0.244489	1.08502
				0.554644	0	3.03023
				0.86379	0.483015	2.42043
				0.709216	0.244489	1.71556
				0.545552	0.289526	2.04713
				0.336424	1.06226	2.16284
				0.300054	0.977956	2.07782
				0.300053	0	2.81054
				0.61829	1.21601	1.89027
				0.163666	1.1002	1.04564
				0.0909256	0.359249	1.54764
				0.236406	0.366733	0.44148
				0.872883	0.802846	1.94821
				0.127296	0	0.87845
				0.300054	0.268341	2.56522
				0.300054	0	0.666174
				0.290962	1.34469	2.27104
				0.436441	0	2.14572
				0.618291	0	2.09701
				0.354608	0	2.0537
				0.227313	0.122244	2.67804
				0.800142	0	2.3791
				0.445535	0	2.26872
				0.181851	0	0.694862
				1.05473	0	2.79739
				0.854698	0.733467	2.27787
				0.772864	0.733467	2.11956
				0.509183	1.9559	0.815756
				0.518275	0.490858	0.621579
				0.527366	1.87838	0.657787
				0.954715	0.954887	0.759427
				0.0818331	0.720821	1.05808
				0.181851	0.733464	2.13896
				0.600107	2.11576	1.97254
				0.50009	0	1.7804
				0.263684	0.244489	2.90564
				0.327332	0.122244	2.29966
				0.527368	0.244489	2.97797
				0.572831	0.366733	0.655986
				0.490998	0	0.987356
				0.300054	0.611222	1.20806
				0.354607	0.855711	2.12973
				0.354608	0.654173	1.21545
				0.336423	0.542562	3.62994
				0.227314	1.10019	0.71323
				0.463718	0.507783	2.16881
				0.454627	1.07162	2.82907
				0.390979	0.0523905	2.42374
				0.127296	0.375676	4.17816
				0.618293	1.34469	2.11136
				0.0909256	0	1.34468
				1.03655	0	1.49569
				0.445534	0.366733	2.07095
				0.445535	0	1.10019
				1.02745	0.233376	0.457682
				0.927439	0.22004	2.19159
				0.300055	0.179624	0.446162
				0.518274	0	2.5927
				0.263684	0.366733	1.74031
				0.345517	0.244489	2.36804
				0.545552	0	1.08409
				0.554645	0.157171	1.44535
[truncated: 65,361 more rows]

## Sheet: Fig.3e
Free energy	Enrichment	p-value
Above 0	0.838	>0.999
-5 to 0	0.967	0.996
-10 to -5	1.504	<0.001
Below -10	3.604	<0.001

## Sheet: Fig.4d
Samples	One-ended DSBs	S.d. of one-ended DSBs		Sample name	Enzyme name	R_cut	R_studied	N_cut	N_uncut	f_cut (raw)	f_bg	S.d. of f_bg	f_cut	S.d. of f_cut	N_sites	One-ended DSBs	S.d. of one-ended DSBs		WT and WT +HU: The s.d. of one-ended DSBs was calculated from different NotI cutting sites as listed on the right	WT one-ended DSBs	S.d.	WT +HU one-ended DSBs	S.d.	WT +HU one-ended DSBs on early origins	S.d.		WT Recovery 2h: The s.d. of studied DSBs with I-SceI digestion was estimated from standard deviation of background and Poisson distribution of N_cut and N_uncut.
WT	2.7	0.6		WT	NotI	2736406	610977	4592	11389	0.167775	0.0147	0.026929	0.153075	0.041631	39	2.6659	0.557611			2.6015	0.557611	52.3317	27.7682	42.9937	22.8133			N_cut	112
WT +HU	81.2	27.8		WT +HU	NotI	2632206	4425261	55911	16917	0.622998	0.0035	0.002898	0.619498	0.151535	39	81.2369	27.7682			2.02677		72.318		59.4137				N_uncut	41
WT Recovery 2h	9.9	1		WT +HU (Replicated regions, Yabuki et al. 2012 +/-10kb)	NotI	2632206	3635622	55911	16917	0.622998	0.0035	0.002898	0.619498	0.151535	39	66.7411	22.8133			2.31236		82.7792		68.0081				f_cut (raw, min, Poisson)	0.681474
				WT Recovery 2h	I-SceI	1554	585858	112	41	0.732026	0.0769	0.03985	0.655126	0.0633203	1	9.8793	0.95487			3.25904		105.611		86.7659				f_cut (raw, max,Poisson)	0.77989
																				2.79919		125.151		102.819				f_cut (remove background, min)	0.681474
																				2.34752		75.3166		61.8772				f_cut (remove background, max)	0.77989
																				2.57197		137.095		112.632				S.d. of f_cut	0.0492081
																				2.96024		86.441		71.0166
																				2.99783		90.3077		74.1933
																				2.35638		76.1112		62.53
																				2.15001		66.3532		54.5132
																				2.42861		71.3702		58.6349
																				3.3929		70.7313		58.11
																				2.94267		103.891		85.3525
																				2.53328		74.2321		60.9862
																				2.83876		123.124		101.154
																				3.75051		149.672		122.965
																				1.88884		55.4246		45.5347
																				3.36819		100.277		82.3837
																				2.2899		82.3376		67.6454
																				3.15114		128.858		105.865
																				3.92477		149.271		122.635
																				3.35875		74.3883		61.1146
																				2.0738		86.3035		70.9036
																				2.66229		107.153		88.0329
																				2.29539		50.6953		41.6492
																				2.51542		69.916		57.4403
																				2.46549		79.2697		65.1249
																				2.10834		85.759		70.4563
																				2.02483		54.7989		45.0206
																				4.00024		139.951		114.978
																				2.83486		77.9902		64.0737
																				3.41243		135.586		111.392
																				2.09659		72.9985		59.9727
																				2.99051		98.5001		80.9238
																				2.34867		101.049		83.0179
																				3.05268		75.813		62.285
																				3.55371		64.4835		52.9771
																				2.85355		63.2636		51.9749

## Sheet: Fig.5b
	DSBs on RFBs	S.d. of DSBs on RFBs			Sample name	Enzyme name	R_cut	R_studied	N_cut	N_uncut	N_cut/(N_cut+2*N_uncut)	f_bg	f_cut	S.d. of f_cut	N_sites	DSBs on RFBs	S.d. of DSBs on RFBs			Note: The s.d. of DSBs was calculated from different NotI cutting sites as listed on the right	DSBs WT G1	S.d.		DSBs WT S	S.d.		DSBs WT CPT	S.d.
WT G1	0	0			WT G1	NotI	13697952	1131	16159	36042	0.183119	0.0035	0.179619	0.102569	39	0.00115679	0.000285809				0.000952	0.000285809		1.07642	0.231539		1.09452	0.284507
WT S	1.094	0.23			WT S	NotI	2736406	252455	4200	11389	0.155682	0.0036	0.152082	0.042287	39	1.0944	0.231539				0.001071			0.818911			0.908009
WT +CPT	1.147	0.28			WT +CPT	NotI	2585039	306311	3656	12506	0.127529	0.0034	0.124129	0.029299	39	1.14726	0.284507				0.000677			0.907651			1.1431
																					0.001382			1.33512			1.45368
																					0.001163			1.16103			1.14029
																					0.000907			0.993849			1.15718
																					0.000684			1.05761			1.22087
																					0.001636			1.21557			1.12691
																					0.001685			1.23399			1.3435
																					0.00121			0.962463			1.01657
																					0.001106			0.877904			0.98824
																					0.001126			0.981803			0.997866
																					0.001355			1.40692			1.23465
																					0.001126			1.18741			1.17025
																					0.00115			1.03241			1.36742
																					0.001029			1.10647			1.3049
																					0.0019			1.53317			1.95108
																					0.001371			0.79197			0.706193
																					0.001103			1.30117			0.845451
																					0.001348			0.915042			0.783377
																					0.001571			1.32984			1.29676
																					0.000821			1.6642			2.03117
																					0.001613			1.3247			1.50185
																					0.000988			0.881924			1.01952
																					0.000936			1.0927			1.1806
																					0.000945			0.924171			1.11851
																					0.001493			1.05191			0.978956
																					0.000891			0.993652			1.18169
																					0.001304			0.845139			1.01135
																					0.001081			0.874511			1.16183
																					0.001131			1.66576			1.95902
																					0.001023			1.20574			1.20799
																					0.00117			1.43596			1.12124
																					0.001325			0.862771			1.03641
																					0.00113			1.21184			1.35328
																					0.001731			0.981823			1.22692
																					0.001065			1.19839			1.04897
																					0.001537			1.46782			1.31525
																					0.00128			1.17828			1.36645

[truncated: 5 more sheets: Fig.S1b, Fig.S1c, Fig.S2, Fig.S4, Table S1]
